# Supplementary material for: The levels of serine proteases in colon tissue interstitial fluid and serum serve as an indicator of colorectal cancer progression
Source: Oncotarget. 2016 Apr 11;7(22):32592–606. doi: 10.18632/oncotarget.8693 (PMC5078036; doi:10.18632/oncotarget.8693)
Supplement: Supplementary file 2 [file oncotarget-07-32592-s002.xlsx]

## Sheet: Sheet1
Supplementary Table 2: Information for 1174 identified proteins
Protein name	IPI_Accession Number	UniProt_accession number	Molecular Weight	Protein Identification Probability	Number of Unique Peptides	Number of Unique Spectra	Number of Total Spectra	Sequence Coverage	Quantitative data
									WT mice				ApcMin/+ mice				ApcMin/+ vs WT
									8-week	13-week	18-week	22-week	8-week	13-week	18-week	22-week	8-week	13-week	18-week	22-week
Differential proteins (n=120)
S-formylglutathione hydrolase	IPI00109142	Q9R0P3	31 kDa	1	5	12	66	0.344	1	1.2	1.1	1.2	1.2	1.1	1.7	1.1	1.1	0.8	1.5	1
heterogeneous nuclear ribonucleoprotein A0	IPI00109813	Q9CX86	31 kDa	1	3	5	13	0.167	1	1.1	1	1.1	1.4	1.5	1.3	1.3	1.5	1.3	1.3	1.2
Band 4.1-like protein 2	IPI00110107 (+6)	O70318	68 kDa	1	3	3	4	0.0281	1	0.9	1.3	1.1	1.3	1.4	1.3	1.3	1.3	1.6	1	1.2
RNA 3'-terminal phosphate cyclase	IPI00110315	Q9D7H3	39 kDa	1	2	2	4	0.0656	1	1.3	1.1	1.2	1.5	1.5	1.3	1.2	1.5	1.1	1.1	1
Hemoglobin subunit alpha	IPI00110658 (+1)	P01942	15 kDa	1	7	22	176	0.775	1	0.909091	0.727273	0.727273	0.545455	0.363636	0.454545	0.454545	0.7	0.4	0.7	0.7
60S ribosomal protein L4	IPI00111412	Q9D8E6	47 kDa	1	4	5	7	0.124	1	1.3	1.4	1.2	2.4	2.9	1.3	1.2	2.3	2.2	0.9	1.1
Protein SET	IPI00111560 (+5)	Q9EQU5	33 kDa	1	3	4	12	0.194	1	0.9	1.1	0.8	1.6	1.4	1.3	1.2	1.5	1.5	1.1	1.4
Aldehyde dehydrogenase X, mitochondrial	IPI00113073	Q9CZS1	58 kDa	1	4	7	25	0.112	1	1	1.5	0.8	1.4	1.6	1.2	0.9	1.4	1.6	0.8	1.1
Acidic leucine-rich nuclear phosphoprotein 32 family member B	IPI00113536 (+2)	Q9EST5	37 kDa	1	2	3	10	0.0942	1	1.1	1.3	1.4	1.5	1.4	1.4	1.3	1.6	1.2	1.1	0.9
Complement factor B	IPI00114065 (+2)	P04186	142 kDa	1	5	7	15	0.0713	1	1.3	1.2	1	1	0.9	1	1.1	1.2	0.6	0.9	1
Glutathione S-transferase omega-1	IPI00114285	O09131	27 kDa	1	7	14	54	0.346	1	1.1	1.3	1	1.2	1	1	0.9	1.5	1	0.8	0.8
Histone H2B type 1-F/J/L	IPI00114642 (+13)	P10853	14 kDa	1	2	2	4	0.19	1	0.7	0.7	0.7	1	0.9	1.1	1	1	1.3	1.5	1.3
26S proteasome non-ATPase regulatory subunit 7	IPI00114667	P26516	37 kDa	1	2	4	12	0.0872	1	1	1.4	1.2	1.9	1.5	1	1.3	1.6	2.3	0.6	1
Eukaryotic elongation factor 2 kinase	IPI00115681	O08796	82 kDa	1	2	2	4	0.0318	1	1.2	1	1	1.5	1.6	1.5	1.3	1.6	1.3	1.6	1.3
NAD-dependent malic enzyme, mitochondrial	IPI00115977 (+1)	Q99KE1	66 kDa	1	3	4	8	0.09	1	0.9	1.2	0.8	1.2	1.3	1.1	0.8	1.3	1.5	0.9	1
Protein dpy-30 homolog	IPI00117168	Q99LT0	11 kDa	1	2	4	14	0.364	1	0.8	0.8	1.4	1.2	1.4	0.9	1.2	1.2	1.8	1.1	0.9
Chymotrypsin-like elastase family member 2A	IPI00117315	P05208	29 kDa	1	4	9	45	0.284	1	0.9	0.4	0.4	0.3	0.2	0.7	0.6	0.3	0.3	2.1	1.8
Serine hydroxymethyltransferase, cytosolic	IPI00118059 (+1)	P50431	53 kDa	1	2	4	7	0.113	1	1.2	1.4	1.2	1.5	1.4	1.5	1.3	1.5	1.1	1	1
14-3-3 protein sigma	IPI00118286	O70456	28 kDa	1	3	6	27	0.286	1	1.1	1	0.8	1.5	1.1	0.8	0.9	1.5	1	0.8	1.1
UDP-glucose 6-dehydrogenase	IPI00118344 (+1)	O70475	55 kDa	1	13	23	90	0.41	1	1.1	1.1	1.5	1.2	1.1	1	0.9	1.2	1	0.9	0.6
60S ribosomal protein L30	IPI00118775 (+3)	P62889	13 kDa	1	2	3	5	0.243	1	1.2	1.2	1.1	1.7	2.1	1.3	1.2	1.7	1.8	1	1.1
Calretinin	IPI00119346	Q08331	31 kDa	1	3	6	21	0.111	1	1.4	1.4	1.3	1.5	1.1	1.1	1.1	1.5	0.8	0.8	0.9
Kinesin light chain 4	IPI00120089	Q9DBS5	69 kDa	1	2	2	3	0.0517	1	1.2	1.1	1.2	1.6	1.6	1.3	1.1	1.6	1.4	1.2	1
Nucleolar RNA helicase 2	IPI00120691	Q9JIK5	94 kDa	1	2	3	4	0.0388	1	0.8	0.7	1.1	1.6	1.8	1.4	1.2	1.5	1.9	2	1.2
Protein S100-A6	IPI00121427	P14069	10 kDa	1	2	5	22	0.303	1	1.4	1.7	1.4	0.8	0.6	0.8	1.2	0.8	0.5	0.5	0.8
Fibrinogen gamma chain	IPI00122312 (+1)	Q8VCM7	50 kDa	1	3	5	14	0.124	1	1	0.666667	0.777778	0.777778	0.777778	1.11111	3.22222	0.8	0.8	1.6	3.9
Murinoglobulin-1	IPI00123223	P28665	165 kDa	1	12	20	43	0.116	1	1.18182	0.636364	0.818182	0.909091	0.636364	0.727273	0.454545	1	0.6	1.1	0.6
Leucine-rich repeat-containing protein 59	IPI00123281 (+1)	Q922Q8	35 kDa	1	2	3	4	0.0912	1	0.6	0.5	0.6	0.7	0.6	0.7	1.1	0.7	0.9	1.4	1.8
Alpha-1-antitrypsin 1-5	IPI00123927	Q00898	46 kDa	1	6	16	200	0.291	1	1.3	0.5	1	0.6	0.6	0.7	0.4	0.7	0.5	1.3	0.5
Proteasome activator complex subunit 2	IPI00124225 (+1)	P97372	27 kDa	1	4	13	79	0.234	1	1.1	1	1.2	1.3	1.3	1.1	1.2	1.6	1.3	1	1
Actin-related protein 2/3 complex subunit 3	IPI00124829 (+1)	Q9JM76	21 kDa	1	2	4	13	0.101	1	0.3	0.5	0.7	0.4	0.4	0.3	0.3	0.3	1.5	1.4	0.9
Mannose-6-phosphate isomerase	IPI00125807	Q924M7	47 kDa	1	2	2	5	0.0851	1	1	1.2	0.8	1	1	0.6	0.8	1.1	0.7	0.5	1.2
Protein kinase C and casein kinase substrate in neurons protein 2	IPI00125880	Q9WVE8	56 kDa	1	4	5	14	0.117	1	1.1	1.1	1.1	1.1	1.1	1.7	1.2	1.1	1.1	1.5	1.1
Rho guanine nucleotide exchange factor 1	IPI00127009 (+3)	Q61210	103 kDa	1	2	3	9	0.0391	1	0.9	0.8	1.2	0.5	1	0.6	1	0.6	1.1	0.8	0.9
Nucleophosmin	IPI00127415 (+3)	Q61937	33 kDa	1	3	8	36	0.14	1	1	1.1	1.1	1.7	1.8	1.5	1.5	1.5	1.6	1.4	1.4
Transthyretin	IPI00127560	P07309	16 kDa	1	2	8	42	0.32	1	1	0.8	1	0.8	0.7	1	0.6	0.9	0.7	1.4	0.6
Creatine kinase M-type	IPI00127596	P07310	43 kDa	1	10	25	570	0.438	1	0.5	0.6	0.5	0.5	0.5	0.5	0.6	0.5	1	0.9	1.4
RNA-binding protein 39	IPI00127763 (+2)	Q8VH51	59 kDa	1	4	5	8	0.119	1	0.9	0.7	1	1	1.3	0.9	1.1	1.2	1.5	0.9	1.2
Trypsin 4	IPI00128108	Q9R0T7	26 kDa	1	3	4	8	0.203	1	0.9	0.6	0.5	0.6	0.5	0.7	1	0.6	0.6	1.7	2.2
Adenylate kinase isoenzyme 1	IPI00128209 (+2)	Q9R0Y5	22 kDa	1	3	5	35	0.201	1	0.6	0.8	0.6	0.5	0.5	0.7	0.7	0.5	0.8	0.8	1.2
Hemopexin	IPI00128484	Q91X72	51 kDa	1	10	24	164	0.274	1	1.18182	1.09091	1	0.909091	0.818182	1.45455	1.27273	1	0.6	1.3	1.2
Heat shock protein beta-1	IPI00128522	P14602	23 kDa	1	5	10	65	0.55	1	1.66667	1.22222	1.33333	1.55556	1.66667	1.66667	1.44444	1.4	1	1.5	1.1
Heat shock protein beta-6	IPI00128791	Q5EBG6	18 kDa	1	3	8	12	0.302	1	1.4	1.2	1	1.2	1.7	1.9	1.1	1.2	1.2	1.6	1.2
Leucine-rich alpha-2-glycoprotein	IPI00129250	Q91XL1	37 kDa	1	3	4	17	0.108	1	1.3	0.9	0.9	1	0.8	1.4	1.3	1.1	0.6	1.6	1.4
Valyl-tRNA synthetase	IPI00130353	Q9Z1Q9	140 kDa	1	11	17	56	0.161	1	1.2	1.3	1.2	1.4	1.3	1.3	1.3	1.5	1.2	1	1.1
Complement C4-B	IPI00131091	P01029	193 kDa	1	6	6	8	0.0621	1	1.1	0.8	0.9	1	0.9	1.2	1.2	1.1	0.8	1.5	1.3
60S ribosomal protein L14	IPI00133185 (+1)	Q9CR57	24 kDa	1	4	7	35	0.217	1	1.1	1.3	1.1	2.2	2.6	1.5	1.3	2.3	2.2	1.2	1.2
Glutathione peroxidase 3	IPI00133536 (+1)	P46412	25 kDa	1	2	4	15	0.0796	1	1	0.8	1	0.7	0.9	1.2	1.1	0.7	0.8	1.6	1.2
Pancreatic alpha-amylase	IPI00133544	P00688	57 kDa	1	12	31	162	0.384	1	0.9	0.3	0.3	0.2	0.2	0.7	0.8	0.2	0.3	2.8	3
Non-specific lipid-transfer protein	IPI00134131 (+1)	P32020	59 kDa	1	2	3	4	0.0329	1	0.8	1.1	0.7	0.9	0.8	0.7	0.7	0.9	1.1	0.6	1
Dihydrolipoyllysine-residue succinyltransferase component of 2-oxoglutarate dehydrogenase complex, mitochondrial	IPI00134809 (+1)	Q9D2G2	49 kDa	1	2	2	6	0.0308	1	0.8	1.4	0.8	1.2	1.6	1.4	1.1	1.2	2.1	1	1.4
Medium-chain specific acyl-CoA dehydrogenase, mitochondrial	IPI00134961	P45952	46 kDa	1	2	5	11	0.0665	1	0.9	1.2	0.8	1.2	1.5	1.7	0.9	1.2	1.7	1.5	1.3
Ran-binding protein 3	IPI00135190	Q9CT10	53 kDa	1	2	2	4	0.0468	1	1.2	1.1	1	1.4	1.4	1.3	1.1	1.5	1.2	1.1	1.1
Alpha-actinin-3	IPI00136701	O88990	103 kDa	1	6	8	126	0.163	1	0.2	0.2	0.3	0.3	0.3	0.3	0.3	0.2	1.1	1.2	1.2
Carboxylesterase 1C	IPI00138342	P23953	61 kDa	1	2	3	13	0.0758	1	1	0.9	1	1	0.6	0.8	0.4	0.9	0.6	0.8	0.5
Serotransferrin	IPI00139788	Q921I1	77 kDa	1	19	50	291	0.313	1	1.1	1	0.9	0.8	0.7	1.3	1.3	1	0.6	1.2	1.3
Coiled-coil domain-containing protein 58	IPI00153794 (+1)	Q8R3Q6	17 kDa	1	2	3	4	0.208	1	1	1	0.9	1.5	1.4	1.2	1.2	1.5	1.5	1.2	1.3
Chymotrypsin-like elastase family, member 1	IPI00171983	Q91X79	29 kDa	1	5	10	22	0.259	1	1	0.5	0.4	0.5	0.4	0.8	0.6	0.6	0.4	1.5	1.3
Transportin-1	IPI00221523 (+1)	Q8BFY9	102 kDa	1	4	5	9	0.0512	1	1.9	1.4	1.4	1.2	1.3	1.2	1.3	1.2	0.6	1.2	0.9
Carbonic anhydrase 3	IPI00221890	P16015	29 kDa	1	9	15	56	0.365	1	0.5	0.9	0.5	0.4	0.5	0.5	0.7	0.5	0.8	0.5	1.6
60S ribosomal protein L22	IPI00222546	P67984	15 kDa	1	2	4	25	0.289	1	0.9	0.9	1.2	1.3	1.4	1.2	1.3	1.3	1.7	1.4	1
Protein S100-A9	IPI00222556	P31725	13 kDa	1	2	8	24	0.23	1	1.3	1	1	1.2	1.3	3	3.8	1.1	1.1	2.7	4.1
Thiosulfate sulfurtransferase	IPI00223216 (+1)	P52196	33 kDa	1	2	3	8	0.0741	1	0.8	1.3	0.8	1.2	1.3	1.1	0.8	1.2	1.5	0.8	1.1
Glycogen phosphorylase, muscle form	IPI00225275 (+1)	Q9WUB3	97 kDa	1	12	16	86	0.255	1	0.5	0.7	0.5	0.5	0.5	0.5	0.7	0.5	1.1	0.8	1.4
4-aminobutyrate aminotransferase, mitochondrial	IPI00227445 (+1)	P61922	50 kDa	1	2	2	3	0.0698	1	2.9	1	3.2	3.3	5.4	2.4	2.3	4.7	1.7	3.3	0.6
Fcgbp protein	IPI00227522	Q58E52	280 kDa	1	2	4	121	0.0345	1	1.8	1	0.9	1.8	1.2	2	2	1.8	0.7	2	2.2
Beta-enolase	IPI00228548	P21550	47 kDa	1	3	7	374	0.29	1	0.3	0.4	0.3	0.3	0.2	0.2	0.4	0.3	0.9	0.5	1.6
Guanine nucleotide-binding protein G(i) subunit alpha-2	IPI00228617	P08752	40 kDa	1	2	3	4	0.0761	1	1.1	0.7	1	1.3	1.5	0.7	1	1.2	1.5	0.9	0.9
Complement component C9	IPI00230718 (+1)	P06683	63 kDa	1	3	5	26	0.0838	1	1.2	0.8	1.1	0.8	0.7	0.9	0.7	0.7	0.5	1.1	0.6
Parvalbumin alpha	IPI00230766	P32848	12 kDa	1	3	4	15	0.318	1	0.2	0.3	0.2	0.2	0.2	0.2	0.4	0.2	0.9	0.6	2.2
Protein S100-A8	IPI00230768	P27005	10 kDa	1	2	6	23	0.236	1	1.3	1	1	1.2	1.4	6	3.8	1.2	1	5.4	3.6
Fibrinogen beta chain	IPI00279079	Q8K0E8	55 kDa	1	3	4	5	0.0915	1	1	0.9	0.8	0.9	0.8	1	1.8	0.9	0.8	1.2	2.3
Peflin	IPI00307963	Q8BFY6	29 kDa	1	2	2	7	0.16	1	0.8	0.2	0.5	0.5	0.4	0.3	0.9	0.4	0.5	1.4	2.1
60S ribosomal protein L5	IPI00308706 (+2)	P47962	34 kDa	1	2	4	8	0.101	1	0.8	0.8	1	1.4	1.2	1.2	1.1	1.5	1.4	1.4	1.1
60 kDa heat shock protein, mitochondrial	IPI00308885	P63038	61 kDa	1	10	17	167	0.232	1	1	1.4	0.9	1.2	1.4	1.1	1.1	1.2	1.5	1	1.1
Sodium/potassium-transporting ATPase subunit alpha-1	IPI00311682 (+1)	Q8VDN2	113 kDa	1	4	4	5	0.0489	1	1	0.9	1	1.6	1.8	1.2	1.2	1.6	1.8	1.3	1.2
26S proteasome non-ATPase regulatory subunit 3	IPI00314439	P14685	61 kDa	1	3	3	5	0.0774	1	1.5	1.1	1.1	1.6	1.4	1.1	1.3	1.5	0.9	1	1.1
Chymotrypsinogen B	IPI00315696	Q9CR35	28 kDa	1	2	2	20	0.194	1	0.818182	0.363636	0.363636	0.363636	0.272727	0.636364	0.909091	0.4	0.4	1.8	2.4
40S ribosomal protein S18	IPI00317590 (+2)	P62270	18 kDa	1	3	3	9	0.145	1	1.2	1	1.2	1.5	1.9	1.5	1.8	1.6	1.5	1.5	1.5
Chymopasin	IPI00318376	Q9ER05	28 kDa	1	4	6	15	0.254	1	0.9	0.3	0.4	0.2	0.2	0.6	0.6	0.2	0.3	1.8	1.4
40S ribosomal protein S2	IPI00318492 (+7)	P25444	32 kDa	1	3	6	13	0.128	1	1.2	1.1	1.2	1.7	1.9	1.2	1.2	1.8	1.6	1	1
Rho GTPase-activating protein 17	IPI00320905 (+5)	Q3UIA2	92 kDa	1	3	5	5	0.0863	1	1.2	1.1	1.2	1.4	1.5	1.2	1.2	1.5	1.2	1.1	1
Keratin, type II cytoskeletal 8	IPI00322209	P11679	55 kDa	1	12	22	106	0.273	1	0.8	0.6	0.5	0.7	0.5	0.6	0.7	0.8	0.6	1	1.5
Collagen alpha-1(XIV) chain	IPI00330632 (+2)	Q80X19	193 kDa	1	4	4	7	0.0456	1	0.9	0.9	0.7	1.4	1.1	0.7	0.9	1.5	1.3	0.8	1.2
40S ribosomal protein S4, X isoform	IPI00331092 (+1)	P62702	30 kDa	1	4	6	12	0.221	1	1	1	1.2	1.2	1.5	1.1	1.1	1.2	1.5	1.1	0.9
40S ribosomal protein S3a	IPI00331345 (+1)	P97351	30 kDa	1	2	4	6	0.102	1	1.1	1.1	1.2	1.6	1.8	1.3	1.3	1.6	1.7	1.3	1.1
Myb-binding protein 1A	IPI00331361	Q7TPV4	152 kDa	1	4	6	13	0.0439	1	1.1	1.1	1.4	1.3	1.6	1.4	1.5	1.3	1.5	1.2	1.1
Enoyl-CoA delta isomerase 1, mitochondrial	IPI00331692	P42125	32 kDa	1	2	4	10	0.083	1	0.8	1.2	0.8	1.3	1.3	1.1	0.9	1.3	1.5	0.9	1
Protein disulfide-isomerase A2	IPI00347894 (+1)	D3Z6P0	58 kDa	1	2	2	7	0.0493	1	1	0.7	0.8	0.7	0.6	1.3	1.6	0.7	0.6	1.8	2.1
Apolipoprotein A-IV	IPI00377351	P06728	45 kDa	1	8	13	55	0.284	1	2.11111	1.55556	1	1.55556	1.11111	2.22222	2.44444	1.5	0.6	1.6	2.6
Carbamoyl-phosphate synthetase 2, aspartate transcarbamylase, and dihydroorotase	IPI00380280 (+3)	B2RQC6	243 kDa	1	3	3	4	0.0144	1	0.9	1	1.1	1.3	1.5	1	1.3	1.4	1.6	1	1.2
Anionic trypsin-2	IPI00403650	P07146	26 kDa	1	2	3	10	0.142	1	1	0.6	0.6	0.5	0.5	0.8	0.9	0.5	0.5	1.4	1.5
Ras-related protein Rap-1b	IPI00407954	Q99JI6	21 kDa	1	7	11	40	0.435	1	1.3	1.1	1.1	1.4	1.3	1.3	1.3	1.6	0.9	1.2	1.1
Haptoglobin	IPI00409148	Q61646	39 kDa	1	3	4	9	0.127	1	1.6	0.9	1.1	0.9	0.8	2.1	2.2	0.9	0.5	2.1	2
Pancreatic triacylglycerol lipase	IPI00420441	Q6P8U6	51 kDa	1	6	12	24	0.191	1	1.2	0.5	0.4	0.4	0.3	0.8	0.8	0.4	0.3	1.4	2.1
Serine/arginine-rich splicing factor 1	IPI00420807 (+3)	Q6PDM2	28 kDa	1	3	3	4	0.185	1	1.1	1.2	0.9	1.2	1.7	1.4	1.2	1.2	1.6	1.2	1.4
2-oxoglutarate dehydrogenase, mitochondrial	IPI00420882 (+3)	Q60597	118 kDa	1	2	2	11	0.0309	1	0.8	1	0.8	1.1	1.2	1.1	0.9	1.2	1.5	1.1	1.1
Leukocyte elastase inhibitor A	IPI00457659	Q9D154	43 kDa	1	9	17	63	0.293	1	1.33333	1.66667	1.44444	1.66667	1.33333	1.44444	1.33333	1.5	1.2	0.9	1.1
Heterogeneous nuclear ribonucleoprotein U	IPI00458583 (+1)	Q8VEK3	88 kDa	1	8	13	43	0.117	1	1.1	1.1	1.1	1.6	1.5	1.3	1.4	1.6	1.5	1.3	1.1
Isocitrate dehydrogenase [NAD] subunit alpha, mitochondrial	IPI00459725 (+1)	Q9D6R2	40 kDa	1	2	2	3	0.0683	1	0.7	0.9	0.7	0.9	1.2	1.2	0.8	0.9	1.7	1.4	1.2
E3 ubiquitin-protein ligase HUWE1	IPI00463909 (+1)	Q7TMY8	483 kDa	1	8	10	13	0.0297	1	1.1	1.4	1.2	1.2	1.4	1.5	1.4	1.1	1.5	1.1	1.2
Phospholipase A2, group IVC isoform 1	IPI00465872 (+1)	Q08EC7	69 kDa	1	2	4	8	0.0544	1	0.9	1.4	0.7	0.9	1.5	0.6	0.5	0.9	1.6	0.4	0.7
Major urinary protein 18	IPI00466399 (+11)	A2BIM8	21 kDa	1	2	2	3	0.156	1	1.4	0.8	1.5	0.6	0.6	0.7	0.5	0.7	0.5	0.9	0.3
Calcium-activated chloride channel regulator 1	IPI00471289	Q9D7Z6	100 kDa	1	31	85	1397	0.44	1	1.1	1.4	0.8	1	0.9	0.9	0.6	0.8	0.7	0.6	0.5
Peptidyl-prolyl cis-trans isomerase	IPI00554989	P17742	18 kDa	1	7	15	284	0.383	1	1.2	1.2	1	1.4	1.1	1.1	1.1	1.5	1	0.9	1.1
Propionyl-CoA carboxylase beta chain, mitochondrial	IPI00606510	Q99MN9	58 kDa	1	2	2	5	0.0647	1	0.9	1.2	1	1.1	1.3	1.3	1.2	1.1	1.5	1	1.2
Ferritin light chain 1	IPI00608020	P29391	21 kDa	1	5	9	27	0.393	1	1.1	1.1	1.1	1.3	1.3	1.3	0.9	1.5	1.1	1	1
40S ribosomal protein S8	IPI00621229	P62242	24 kDa	1	5	6	12	0.308	1	1.2	1.3	1	1.8	2.2	1.4	1.3	1.9	1.8	1.1	1.2
3-hydroxyacyl-CoA dehydrogenase type-2	IPI00626132 (+1)	O08756	28 kDa	1	3	4	10	0.188	1	0.9	0.9	0.9	1.1	1.4	1.3	0.8	1.2	1.5	1.5	0.9
Fucose mutarotase	IPI00654058 (+5)	Q8R2K1	14 kDa	1	2	3	13	0.218	1	1.1	1.2	1.1	1.2	1.1	2.6	1.1	1.2	1	2.1	1
Isochorismatase domain-containing protein 2A, mitochondrial	IPI00757372	P85094	22 kDa	1	2	2	4	0.199	1	0.8	1.2	0.9	1.1	1.3	1	0.9	1.2	1.8	0.7	1.1
Carbonic anhydrase 1	IPI00798521	P13634	28 kDa	1	8	30	211	0.471	1	1.2	1.3	1.5	1.2	1	0.9	0.9	1.2	0.8	0.8	0.5
Mucosal pentraxin	IPI00828912	Q8R1M8	25 kDa	1	5	12	98	0.502	1	1.3	1.7	0.7	1.1	1.1	0.8	0.4	1.1	0.8	0.5	0.6
Sulfotransferase 1A1	IPI00856880	P52840	31 kDa	1	5	6	19	0.304	1	1.3	1.3	1.5	1.6	1.4	1.3	1.1	1.6	1	1	0.8
40S ribosomal protein S5	IPI00857345 (+1)	P97461	20 kDa	1	2	4	22	0.154	1	1.2	1.1	1.2	1.5	1.5	1.2	1.2	1.6	1.3	1.1	1
H-2 class I histocompatibility antigen, K-K alpha chain	IPI00874741 (+1)	P04223	41 kDa	1	4	6	13	0.146	1	1.2	1	0.9	1.6	1.3	1.1	1.5	1.8	1.1	1	1.5
Apolipoprotein A-I	IPI00877236	Q00623	31 kDa	1	6	8	27	0.356	1	1.6	1	1	1.3	1	1.3	1.4	1.3	0.6	1.4	1.5
Alpha-1-antitrypsin 1-3	IPI00903401	Q00896	46 kDa	1	5	11	165	0.46	1	1.2	1	1	0.9	0.8	0.9	0.6	0.8	0.6	0.9	0.6
Prosaposin	IPI00928070 (+2)	Q61207	61 kDa	1	5	6	14	0.171	1	0.9	1.1	0.9	1.7	1.2	0.8	0.9	1.6	1.3	0.7	1.1
Beta-globin	IPI00988950	A8DUK4	16 kDa	1	11	30	380	0.81	1	1.09091	0.545455	0.727273	0.727273	0.454545	0.545455	0.545455	0.8	0.4	0.7	0.7
Non-differential proteins (n=1054)
Eukaryotic translation initiation factor 5A-1	IPI00108125 (+1)	P63242	17 kDa	1	3	10	211	0.234	1	1.1	1.1	1	1.1	1.1	1.1	1.1	1.1	1	1	1
Heterogeneous nuclear ribonucleoprotein H2	IPI00108143	P70333	49 kDa	1	2	4	48	0.134	1	1.2	1.1	1.1	1.2	1.3	1.2	1.3	1.3	1.2	1.1	1.3
Histidine triad nucleotide-binding protein 1	IPI00108189	P70349	14 kDa	1	3	11	48	0.548	1	1.1	1.1	0.9	1.1	1	1.2	1	1.2	1	1.1	1
ELAV-like protein 1	IPI00108271	P70372	36 kDa	1	5	9	34	0.196	1	1.1	1.1	1.2	1.2	1.3	1.3	1.2	1.4	1.2	1.2	1.1
DNA replication licensing factor MCM3	IPI00108338	P25206	92 kDa	1	2	2	3	0.0419	1	1	1.1	1	1.2	1.2	1.1	1.1	1.2	1.2	1	1.1
UV excision repair protein RAD23 homolog B	IPI00108774 (+1)	P54728	44 kDa	1	4	9	22	0.178	1	1.1	1	1.1	1.2	1	1.2	1	1.2	0.9	1.1	1
AP-2 complex subunit alpha-1	IPI00108780 (+1)	P17426	108 kDa	1	2	6	29	0.085	1	1	1	1.1	1.1	1.1	1.1	1.2	1.1	1.2	1.2	1
26S protease regulatory subunit 6B	IPI00108895	P54775	47 kDa	1	3	3	8	0.0789	1	0.9	1.3	1	1.4	1.4	1.2	1.2	1.4	1.4	0.8	1.3
Tubulin beta-2B chain	IPI00109061 (+1)	Q9CWF2	50 kDa	1	2	4	358	0.44	1	1.1	1.3	1.1	1.2	1.1	1.1	1	1.2	1	0.9	0.9
Tubulin beta-4 chain	IPI00109073	Q9D6F9	50 kDa	1	2	3	322	0.592	1	1	1.2	1.1	1.2	1.2	1.3	1.2	1.2	1.1	1	1.1
Uncharacterized protein C1orf50 homolog	IPI00109131	Q5EBG8	22 kDa	1	3	4	10	0.307	1	1.1	1.1	1.1	1.1	1.1	1.2	1.1	1.1	1	1	1
Sorting nexin-2	IPI00109212	Q9CWK8	58 kDa	1	3	4	12	0.119	1	1.1	1.2	1.1	1.1	1.2	1.2	1.2	1.1	1.1	1	1.1
Nectin-2	IPI00109375 (+1)	P32507	57 kDa	1	2	3	6	0.102	1	1.1	1.1	1	1.1	1	1.2	1.1	1.1	1	1.1	1.1
U8 snoRNA-decapping enzyme	IPI00109455	Q6P3D0	22 kDa	1	2	3	3	0.164	1	1.5	1.6	1.6	1.4	1.6	1.8	1.8	1.4	1.1	1.36364	1.1
N(G),N(G)-dimethylarginine dimethylaminohydrolase 1	IPI00109482 (+1)	Q9CWS0	31 kDa	1	2	3	8	0.193	1	1.1	1.2	1	1.3	1.2	1.1	1.1	1.3	1.1	0.9	1.1
Apoptosis-associated speck-like protein containing a CARD	IPI00109709	Q9EPB4	21 kDa	1	10	12	55	0.57	1	1.1	1.2	1	1.2	1.1	1.1	1.1	1.3	1	0.9	1.2
Ig gamma-2A chain C region, A allele	IPI00109910 (+2)	P01863	52 kDa	1	5	10	34	0.15	1	1.6	1.5	1.9	1.1	1.2	1.8	1.3	1.1	0.7	1.2	0.7
Receptor-type tyrosine-protein phosphatase F	IPI00110264	A2A8L5	211 kDa	1	3	4	5	0.0216	1	0.9	1	0.9	1	1.2	1.2	1.3	1.1	1.4	1.2	1.4
Mesencephalic astrocyte-derived neurotrophic factor	IPI00110350 (+2)	Q9CXI5	20 kDa	1	2	3	12	0.134	1	0.9	1	0.8	1	0.9	0.8	0.7	1.1	1	0.7	0.9
Isoform 1 of Phospholysine phosphohistidine inorganic pyrophosphate phosphatase	IPI00110351 (+1)	Q9D7I5	29 kDa	1	2	4	9	0.115	1	1.3	1.4	1.1	1.3	1.1	1.6	1.2	1.4	0.9	1.1	1
Moesin	IPI00110588	Q3UF33	68 kDa	1	13	23	133	0.289	1	1.1	1.2	1.1	1	1.1	1.1	1.1	1	1	0.909091	1
Inorganic pyrophosphatase	IPI00110684 (+1)	Q9D819	33 kDa	1	5	9	60	0.28	1	1	1.1	0.9	1.2	1	0.9	0.8	1.2	0.9	0.9	0.8
Prolyl-tRNA synthetase associated domain-containing protein 1	IPI00110705 (+1)	Q9D820	19 kDa	1	2	2	2	0.195	1	1.1	1.1	1.1	1.1	1	1	1	1.2	0.9	0.9	0.9
Glyoxalase domain-containing protein 4	IPI00110721 (+2)	Q9CPV4	33 kDa	1	3	5	13	0.154	1	0.9	1	0.9	1.1	1.1	1.1	1	1.1	1.1	1.1	1.1
Tubulin alpha-1A chain	IPI00110753	P68369	50 kDa	1	2	4	544	0.537	1	1.2	1.2	1.3	1.2	1.2	1.1	1	1.2	0.9	0.9	0.8
Actin, cytoplasmic 1	IPI00110850 (+2)	P60710	42 kDa	1	6	29	1476	0.461	1	1.1	1.1	1.2	1	1.1	1.1	1.1	1.1	1	1.11111	0.9
Dual specificity protein phosphatase 3	IPI00110990 (+1)	Q9D7X3	20 kDa	1	4	7	15	0.324	1	1.1	1	1.1	0.9	0.9	0.9	1	0.9	0.8	0.9	0.9
Cathepsin D	IPI00111013 (+2)	P18242	45 kDa	1	2	4	7	0.0976	1	0.9	1	0.8	1.1	0.9	0.9	0.9	1.2	1	0.8	1.1
Haloacid dehalogenase-like hydrolase domain-containing protein 2	IPI00111166	Q3UGR5	29 kDa	1	3	5	9	0.216	1	1.2	1.3	1.1	1	1.1	1.3	1.3	1	0.9	1	1.1
Vacuolar protein sorting-associated protein 35	IPI00111181	Q9EQH3	92 kDa	1	6	7	13	0.0917	1	1.1	1.1	1	1.2	1.2	1.2	1.2	1.3	1.1	1	1.2
Aldehyde dehydrogenase, mitochondrial	IPI00111218	P47738	57 kDa	1	13	22	74	0.397	1	0.8	1.2	0.9	1.2	1.2	1	0.9	1.2	1.4	0.8	1
major vault protein	IPI00111258	Q9EQK5	97 kDa	1	19	30	69	0.406	1	1.1	1.2	1.2	1.1	1.4	1.1	1.1	1.3	1.2	0.9	0.8
F-actin-capping protein subunit alpha-2	IPI00111265	P47754	33 kDa	1	7	13	43	0.437	1	1.2	1.2	1.1	1.2	1.2	1.1	1.1	1.2	1.1	0.9	1
Glutathione reductase, mitochondrial	IPI00111359 (+2)	P47791	54 kDa	1	5	11	29	0.166	1	1	0.9	0.9	1.1	1.2	1	1	1.2	1.2	1	1.2
Nidogen-1	IPI00111793	P10493	137 kDa	1	7	9	18	0.0827	1	1	1	0.9	1.2	1	1.1	1.1	1.2	1.11111	1	1.2
Sorting nexin-6	IPI00111827	Q6P8X1	47 kDa	1	2	2	5	0.0714	1	1	1	1.1	1.1	1.2	1	1.1	1.1	1.1	1	1.1
Nascent polypeptide-associated complex subunit alpha, muscle-specific form	IPI00111831 (+1)	Q60817	220 kDa	1	5	7	13	0.032	1	1.2	1.1	1.1	1.2	1.4	1.2	1.2	1.2	1.2	1	1
Fructose-1,6-bisphosphatase isozyme 2	IPI00111954	P70695	37 kDa	1	8	11	28	0.351	1	1.1	1.2	1	1.2	1	1	1	1.2	1	0.8	1
Uroporphyrinogen decarboxylase	IPI00111958	P70697	41 kDa	1	3	3	7	0.139	1	1.2	1.2	1.2	1.4	1.4	1	1.2	1.3	1.1	0.8	0.9
CTP synthase 1	IPI00111959	P70698	67 kDa	1	2	2	8	0.0575	1	1	1.1	1.1	1	1.2	1.3	1.3	1	1.2	1.1	1.1
Obg-like ATPase 1	IPI00111981	Q9CZ30	45 kDa	1	4	6	21	0.159	1	1	1	1	1	1	1.1	1	1.2	1	1	0.9
Adenylyl cyclase-associated protein 2	IPI00112001	Q9CYT6	53 kDa	1	4	6	17	0.153	1	1.1	1.1	1.1	1.1	1.2	1.1	1.2	1.2	1.1	1	1.1
Magnesium-dependent phosphatase 1	IPI00112138	Q9D967	19 kDa	1	4	10	42	0.39	1	1.1	1	1.1	1.2	1	1.1	1	1.1	0.9	1	1
Tubulin beta-3 chain	IPI00112251	Q9ERD7	50 kDa	1	2	2	324	0.34	1	1.7	1.8	1.8	1.8	1.2	1.9	2	1.9	0.7	1	1.1
WD repeat-containing protein 61	IPI00112320 (+3)	Q9ERF3	34 kDa	1	3	6	13	0.148	1	1	1	1	1.1	1.3	1.2	1.3	1.1	1.2	1.3	1.33333
Mitogen-activated protein kinase 14	IPI00112346 (+1)	P47811	41 kDa	1	2	2	6	0.139	1	1	1	1.1	1.2	0.9	0.9	0.9	1.2	0.9	0.9	0.8
Exportin-2	IPI00112414 (+1)	Q9ERK4	110 kDa	1	3	3	3	0.0546	1	1.1	1.1	1.2	1.2	1.3	1.3	1.2	1.2	1.1	1.2	1
40S ribosomal protein S10	IPI00112448	P63325	19 kDa	1	3	4	12	0.236	1	1.2	1	1.2	1	1.5	1.2	1.3	0.9	1.2	1.1	1.1
Glycyl-tRNA synthetase	IPI00112555	Q9CZD3	82 kDa	1	5	7	12	0.115	1	1	1	1	1.1	1.1	1.1	1.1	1.1	1	1	1.1
Calcium/calmodulin-dependent protein kinase type II subunit delta	IPI00112584 (+8)	Q6PHZ2	56 kDa	1	2	5	38	0.0762	1	1.2	1.2	1.2	1.3	1.3	1.2	1.3	1.3	1.2	1.1	1.1
Keratin, type I cytoskeletal 19	IPI00112947	P19001	45 kDa	1	7	14	310	0.256	1	0.8	0.7	0.6	0.9	0.7	0.7	0.7	0.9	0.8	0.9	1.1
Catenin alpha-1	IPI00112963	P26231	100 kDa	1	12	14	37	0.214	1	1.1	1.1	1.1	1.1	1.2	1.1	1.3	1.1	1.1	1	1.1
Elongation factor Ts, mitochondrial	IPI00113052	Q9CZR8	35 kDa	1	2	2	2	0.16	1	0.1	1	0.1	0.1	0.1	0.1	1	0.1	1.5	0.1	14.7
Citrate synthase, mitochondrial	IPI00113141	Q9CZU6	52 kDa	1	5	12	83	0.211	1	0.9	1.2	0.8	1.2	1.2	1.1	0.9	1.1	1.3	0.8	1.1
Ubiquitin carboxyl-terminal hydrolase 5	IPI00113214 (+1)	P56399	96 kDa	1	8	15	37	0.132	1	1.1	1.1	1	1.2	1.2	1.2	1.2	1.3	1	1	1.1
Fatty acid synthase	IPI00113223	P19096	272 kDa	1	21	38	111	0.158	1	1.2	1	1	1	1.1	1.1	1	1	1	1	1
40S ribosomal protein S19	IPI00113241 (+6)	Q9CZX8	16 kDa	1	3	5	26	0.117	1	1	0.8	1.3	1.1	1.2	1	1.2	1.1	1.3	1.2	0.9
26S proteasome non-ATPase regulatory subunit 14	IPI00113262 (+1)	O35593	35 kDa	1	4	5	21	0.232	1	1.1	1.2	1.1	1.1	1.3	1.3	1.2	1.2	1.1	1.1	1.1
60S acidic ribosomal protein P1	IPI00113377	P47955	11 kDa	1	3	8	46	0.667	1	0.9	0.9	1	1	1.1	1	1.1	1.1	1.2	1.1	1
Persulfide dioxygenase ETHE1, mitochondrial	IPI00113386	Q9DCM0	28 kDa	1	7	11	30	0.421	1	0.909091	1.18182	0.818182	1	1.18182	1.09091	0.818182	1.1	1.4	0.9	1
Protein Niban	IPI00113389	Q3UW53	103 kDa	1	3	5	14	0.0464	1	1	1.1	1.1	0.8	1.1	1	1.2	0.9	1	1	1.1
Ribose-5-phosphate isomerase	IPI00113408	P47968	32 kDa	1	4	5	11	0.231	1	1.1	1	1	1.2	1.1	1.3	1.1	1.2	1.1	1.2	1.2
Splicing factor U2AF 65 kDa subunit	IPI00113746 (+1)	P26369	54 kDa	1	2	3	5	0.135	1	1.1	0.8	1	0.8	0.9	0.8	1.2	0.9	0.9	1	1.2
Proteasome subunit beta type-1	IPI00113845	O09061	26 kDa	1	3	7	37	0.204	1	1.1	1.1	1	1.3	1.2	1	1.1	1.3	1.2	1	1
Proliferating cell nuclear antigen	IPI00113870	P17918	29 kDa	1	4	5	13	0.215	1	1.1	1.1	1.1	1.2	1.3	1.1	1.1	1.2	1.2	1	1.1
Nuclear factor NF-kappa-B p105 subunit	IPI00113873 (+3)	P25799	106 kDa	1	2	2	3	0.0288	1	0.9	0.9	0.8	1	0.9	0.9	0.9	1	1	1	1
Mannose-1-phosphate guanyltransferase beta	IPI00113992	Q8BTZ7	40 kDa	1	3	7	28	0.122	1	1	1	1	1.2	1.2	1.2	1	1.1	1.1	1.1	1
Annexin A7	IPI00114017 (+1)	Q07076	50 kDa	1	4	8	29	0.0864	1	1	0.9	0.9	0.9	0.8	0.8	0.9	0.9	0.9	1.1	1
Prothrombin	IPI00114206	P19221	70 kDa	1	2	2	2	0.0324	1	2.3	2.9	2.6	1	1	1	1	1	0.4	0.3	0.3
Extracellular superoxide dismutase [Cu-Zn]	IPI00114319	O09164	27 kDa	1	2	5	6	0.147	1	1	0.9	0.9	1	1	1	1	1	1	1.1	1.1
Ribosomal protein S6 kinase alpha-3	IPI00114333	P18654	84 kDa	1	4	4	5	0.0568	1	1.1	1.1	1	1.2	1.3	1.2	1.2	1.2	1.1	1	1.1
Hexokinase-2	IPI00114342 (+1)	O08528	103 kDa	1	6	6	14	0.121	1	1.1	1.1	1.1	1	1	1.1	1.2	1.1	1	0.9	1
Myc box-dependent-interacting protein 1	IPI00114352 (+2)	O08539	64 kDa	1	3	3	5	0.0918	1	0.9	1	0.9	1.1	1	1	0.9	1.1	1.1	1	1
Dihydropyrimidinase-related protein 2	IPI00114375	O08553	62 kDa	1	12	21	131	0.374	1	1	1.09091	1.09091	1	1.09091	1.18182	1.18182	1.1	1.11111	1.11111	1.1
Glutathione S-transferase Mu 5	IPI00114380	P48774	27 kDa	1	2	3	5	0.0848	1	1.2	1.4	1.3	1.2	1.1	1.3	1.5	1.2	0.9	0.9	1.1
Ras-related protein Rab-1A	IPI00114560 (+1)	P62821	23 kDa	1	3	7	51	0.215	1	1.3	1.3	1.2	1.3	1.1	1.2	1.1	1.3	0.9	0.9	0.9
Actin, alpha cardiac muscle 1	IPI00114593 (+1)	P68033	42 kDa	1	13	42	997	0.459	1	1.3	1	1.2	1.1	1.3	1.2	1.2	1.1	1.1	1	0.9
Ras-related protein R-Ras	IPI00114594	P10833	24 kDa	1	2	4	11	0.128	1	1.4	1.3	1.2	1.3	1.4	1.3	1.3	1.2	1.1	0.9	1.1
Protein phosphatase 1A	IPI00114802 (+2)	P49443	42 kDa	1	2	2	5	0.0707	1	1	1	1	0.9	0.9	1	1	1	0.9	0.9	0.9
Suppressor of tumorigenicity 14 protein homolog	IPI00114810	P56677	95 kDa	1	5	5	6	0.0912	1	1.2	1	1	1.1	1	1	1.1	1.2	0.9	1	1.1
N-acetylneuraminic acid synthase (Sialic acid synthase)	IPI00114925	Q99J77	40 kDa	1	11	17	59	0.577	1	1.1	1.2	1.1	1.2	1	1	1	1.3	1	0.9	0.9
Septin-2	IPI00114945	P42208	42 kDa	1	6	15	62	0.285	1	1.22222	1	1	1.22222	1.22222	1.22222	1.22222	1.3	1.09091	1.1	1.1
Kininogen-1	IPI00114958 (+3)	O08677	73 kDa	1	3	4	7	0.0681	1	1.2	1	0.9	1	0.9	1.1	1	1	0.8	1.2	1.1
Coatomer subunit beta'	IPI00115097	O55029	102 kDa	1	4	6	17	0.063	1	1	0.9	1	1	1	0.9	0.9	1	1	1	1
Epidermal growth factor receptor kinase substrate 8-like protein 2	IPI00115492	Q99K30	82 kDa	1	2	2	3	0.0617	1	1	1.1	0.9	1	1.1	1.1	1.1	1	1.1	1	1.2
EMILIN-1	IPI00115516	Q99K41	108 kDa	1	4	6	19	0.0747	1	0.8	0.8	0.8	0.8	0.7	0.8	1	0.9	0.9	1	1.3
Epithelial cell adhesion molecule	IPI00115558	Q99JW5	35 kDa	1	2	3	9	0.114	1	1.1	1.1	1	1.2	1.3	1	1.2	1.2	1.2	1	1.2
Eukaryotic translation initiation factor 3 subunit M	IPI00115580 (+1)	Q99JX4	43 kDa	1	3	3	8	0.112	1	1.1	1.2	1.3	1.1	1.3	1.2	1.3	1.1	1.2	1	1
Actin-related protein 3	IPI00115627	Q99JY9	47 kDa	1	12	22	71	0.548	1	1.11111	1	1	1.33333	1.22222	1.11111	1.22222	1.2	1	1.3	1.11111
Neutral alpha-glucosidase AB	IPI00115679 (+1)	Q8BHN3	109 kDa	1	3	3	5	0.0549	1	1	1	0.9	1.1	1.1	0.9	0.8	1.2	1.1	0.9	0.9
Transmembrane 9 superfamily member 2	IPI00115787 (+1)	P58021	75 kDa	1	2	2	3	0.0423	1	1	1	0.9	1.2	1.2	1.4	1.2	1.3	1.3	1.3	1.3
Desmoglein-2	IPI00115793	O55111	122 kDa	1	8	14	41	0.111	1	1.2	1.2	1	1.2	1.1	1.2	1.3	1.4	1.1	1.1	1.33333
Isopentenyl-diphosphate Delta-isomerase 1	IPI00115850 (+1)	P58044	32 kDa	1	2	3	7	0.0742	1	1	1.1	1.1	1.1	1	0.9	1	1.2	1	0.8	0.8
Serine/threonine-protein kinase 24	IPI00116065	Q99KH8	48 kDa	1	4	4	10	0.137	1	1.1	0.9	1	1.1	1.2	1.3	1.2	1.2	1.1	1.3	1.2
T-complex protein 1 subunit zeta	IPI00116074	P80317	85 kDa	1	10	21	79	0.206	1	0.9	1.2	0.8	1.2	1.1	1	0.9	1.2	1.4	0.818182	1
Dynactin subunit 2	IPI00116112 (+2)	Q99KJ8	44 kDa	1	7	14	50	0.286	1	1.1	1.1	1.1	1.3	1.3	1.2	1.3	1.2	1.2	1.11111	1.2
Programmed cell death protein 5	IPI00116120 (+1)	P56812	14 kDa	1	3	7	17	0.286	1	1.1	1.2	1	1.2	1.2	1.2	1.1	1.2	1.1	1.1	1.1
Dipeptidyl peptidase 3	IPI00116134	Q99KK7	83 kDa	1	3	3	7	0.084	1	1.2	1	1	1.2	1	1	1.2	1.2	0.9	1.1	1.1
Glutathione S-transferase, theta 3	IPI00116236	Q99L20	27 kDa	1	2	2	12	0.183	1	1	1	1	1	1	1.1	1.1	1.1	1	1.1	1.1
T-complex protein 1 subunit delta	IPI00116277 (+1)	P80315	58 kDa	1	6	7	16	0.176	1	1	1	1	1.1	1.3	1.2	1.1	1.1	1.2	1.3	1.1
T-complex protein 1 subunit epsilon	IPI00116279	P80316	60 kDa	1	6	8	41	0.224	1	1.1	1.1	1.2	1.1	1.3	1.1	1.3	1.1	1.2	1.1	1
T-complex protein 1 subunit zeta	IPI00116281	P80317	58 kDa	1	8	16	68	0.226	1	1.2	1.1	1.2	1.3	1.4	1	1	1.3	1.22222	1.1	1
T-complex protein 1 subunit gamma	IPI00116283	P80318	61 kDa	1	7	11	26	0.189	1	1	0.9	1	1	1.2	1.3	1.2	1.1	1.2	1.4	1.1
Splicing factor 1	IPI00116284 (+5)	Q64213	70 kDa	1	4	6	18	0.0934	1	1.1	1.1	1.1	1.1	1.2	1.2	1.2	1.2	1	1	1.1
Hsc70-interacting protein	IPI00116308 (+1)	Q99L47	42 kDa	1	2	5	44	0.0728	1	1.2	1	1.1	1.3	1.3	1.1	1	1.3	1.1	1.1	0.9
Small glutamine-rich tetratricopeptide repeat-containing protein alpha	IPI00116331 (+1)	Q8BJU0	34 kDa	1	3	3	4	0.124	1	0.9	0.9	0.9	0.9	1	0.8	0.7	0.8	1.1	1.1	0.6
PDZ and LIM domain protein 3	IPI00116347	O70209	34 kDa	1	10	26	799	0.528	1	1.1	1.1	1.1	1.1	1.1	1.1	1.1	1.1	1	1	1
14-3-3 protein zeta/delta	IPI00116498	P63101	28 kDa	1	13	25	123	0.608	1	1.2	1.3	1.1	1	1.1	1	1.1	1.1	0.9	0.8	0.9
Tyrosine-protein phosphatase non-receptor type 11	IPI00116554 (+1)	P35235	68 kDa	1	8	9	17	0.181	1	1.1	1.1	1.1	1.1	1	1	1	1.2	0.9	0.9	1
Rab5B	IPI00116563 (+1)	P61021	25 kDa	1	3	5	18	0.297	1	1.2	1.1	1.1	1.1	1.2	1.2	1.1	1.2	1	1.1	1
Short-chain specific acyl-CoA dehydrogenase, mitochondrial	IPI00116591	Q07417	45 kDa	1	7	15	44	0.296	1	1	1.3	0.9	1.1	1.5	1.4	1.1	1.2	1.4	1	1.1
Calponin-1	IPI00116645	Q08091	33 kDa	1	8	15	135	0.374	1	0.8	0.8	1	0.9	1.1	0.8	1.2	0.9	1.4	1	1.1
Calponin-2	IPI00116649	Q08093	33 kDa	1	3	4	5	0.154	1	1.1	0.9	1	1.1	1.1	1	1.3	1.2	1.1	1	1.2
Integrin-linked protein kinase	IPI00116668	O55222	51 kDa	1	8	18	61	0.239	1	1.08333	0.833333	1	1.08333	1.5	1.16667	1.33333	1.3	1.4	1.44444	1.1
Fatty acid-binding protein, adipocyte	IPI00116705	P04117	15 kDa	1	4	5	15	0.371	1	1.4	1.6	1	1.3	1.2	1.7	1.3	1.3	0.9	1.1	1.4
Electron transfer flavoprotein subunit alpha, mitochondrial	IPI00116753	Q99LC5	35 kDa	1	8	13	31	0.372	1	0.8	1.2	0.8	1	1.1	1	0.8	1.1	1.18182	0.8	1.1
COP9 signalosome complex subunit 1	IPI00116793 (+1)	Q99LD4	55 kDa	1	2	2	4	0.0551	1	1.3	1.3	1.1	1.2	1.3	1.2	1.2	1.2	1	1	1.1
tRNA-splicing ligase RtcB homolog	IPI00116850	Q99LF4	55 kDa	1	5	8	19	0.133	1	1.2	1.1	1.1	1.3	1.3	1.2	1.2	1.3	1.1	1.1	1
Laminin subunit alpha-5	IPI00116913	Q61001	404 kDa	1	3	3	5	0.0172	1	1	1	0.9	1.1	1.2	1.3	1.1	1.1	1.2	1.2	1.2
Histidyl-tRNA synthetase, cytoplasmic	IPI00116991	Q61035	57 kDa	1	4	5	7	0.143	1	1.2	1.1	1.1	1.2	1.1	1.1	1.1	1.2	0.9	1	1
DNA replication licensing factor MCM4	IPI00117016	P49717	97 kDa	1	3	3	7	0.0603	1	1.1	1.1	1.1	1.2	1.3	1.3	1.3	1.2	1.2	1.1	1.1
RNA-binding protein FUS	IPI00117063 (+2)	P56959	53 kDa	1	3	3	4	0.0753	1	1	1	0.9	1.2	1.2	1.1	1.2	1.2	1.2	1.1	1.3
Protein phosphatase 1G	IPI00117072	Q61074	59 kDa	1	2	3	7	0.048	1	1.1	1.1	1.1	1.2	1.2	1.1	1.2	1.3	1.1	1	1.1
Hsp90 co-chaperone Cdc37	IPI00117087	Q61081	45 kDa	1	3	5	7	0.116	1	1	0.9	0.9	1.2	1.2	1.1	0.9	1.3	1.1	1.2	1
Gelsolin	IPI00117167 (+1)	P13020	86 kDa	1	8	11	42	0.218	1	1	1	0.9	1.1	1	1	0.8	1.1	0.9	0.9	0.8
Protein deglycase DJ-1	IPI00117264 (+1)	Q99LX0	20 kDa	1	6	10	49	0.519	1	1.1	1.1	1	1	0.9	0.9	0.9	1	0.8	0.8	1
Leucine-rich repeat flightless-interacting protein 1	IPI00117277 (+5)	Q3UZ39	71 kDa	1	3	3	4	0.0796	1	1	1	1	1.1	1.3	1.2	1.2	1.1	1.3	1.2	1.2
Heterogeneous nuclear ribonucleoprotein A/B	IPI00117288 (+2)	Q99020	31 kDa	1	4	7	31	0.158	1	1	1	1.1	1.2	1.2	1.1	1.2	1.2	1.2	1.1	1.1
Aspartate aminotransferase, mitochondrial	IPI00117312	P05202	47 kDa	1	4	7	20	0.153	1	0.8	0.9	0.7	1.1	1.1	0.8	0.9	1.1	1.4	0.9	1.2
Tubulin alpha-1B chain	IPI00117348	P05213	50 kDa	1	15	36	564	0.537	1	1.2	1.3	1.4	1.2	1.2	1.1	1	1.2	0.9	0.8	0.7
Tubulin beta-5 chain	IPI00117352	P99024	50 kDa	1	5	10	419	0.622	1	1.2	1.2	1.2	1.3	1.2	1.2	1	1.3	1.1	1	0.9
Protein-glutamine gamma-glutamyltransferase E	IPI00117475	Q08189	77 kDa	1	4	5	15	0.0837	1	1	1	1	1.4	1.2	1.1	0.9	1.4	1.1	1.33333	0.9
Dynamin-like 120 kDa protein, mitochondrial	IPI00117657 (+2)	P58281	111 kDa	1	7	8	24	0.119	1	0.9	1	1.2	1.1	1.1	1.2	1.2	1.1	1.2	1.2	1.1
Polymerase I and transcript release factor	IPI00117689	O54724	44 kDa	1	4	13	50	0.158	1	1	1	1.2	1.3	1.3	1.2	1.3	1.3	1.4	1.1	1.1
AP-3 complex subunit delta-1	IPI00117811	O54774	135 kDa	1	2	3	7	0.0309	1	1	1.3	1.1	1.1	1.3	1.2	1.1	1.1	1.2	1	1
Ceruloplasmin	IPI00117831 (+3)	Q61147	121 kDa	1	3	3	8	0.0368	1	1.3	1.1	1.1	1	1	1.3	1.4	1	0.8	1.2	1.3
Protein FADD	IPI00117888	Q61160	23 kDa	1	2	3	21	0.176	1	1.1	1.1	1.1	1.3	1.1	1.2	1	1.3	1	1.1	0.9
Peroxiredoxin-2	IPI00117910	Q61171	22 kDa	1	7	15	55	0.394	1	1.1	1.2	1.1	1.2	1	1.1	1.1	1.2	0.9	0.8	0.9
Cell adhesion molecule 3	IPI00118020 (+3)	Q99N28	43 kDa	1	2	2	5	0.0657	1	1.1	1	1.2	1.3	1.4	1.2	1.5	1.4	1.2	1.2	1.2
AP-2 complex subunit sigma	IPI00118022	P62743	17 kDa	1	2	2	3	0.113	1	1.1	1.2	1.2	1.1	1.3	1.3	1.4	1.2	1.2	1.1	1.1
Alpha-1-acid glycoprotein 1	IPI00118130	Q60590	24 kDa	1	2	2	15	0.159	1	1.4	1.1	1.4	1	1	1.3	1.5	1	0.7	1.2	1.1
14-3-3 protein epsilon	IPI00118384	P62259	29 kDa	1	6	13	55	0.314	1	1.1	1.2	1.2	0.9	1.1	1	1.1	1	0.9	0.9	0.9
Transcriptional activator protein Pur-alpha	IPI00118447	P42669	35 kDa	1	3	8	27	0.19	1	1.1	1.1	1.1	1.2	1.3	1.3	1.3	1.2	1.2	1.1	1.1
Eukaryotic initiation factor 4A-I	IPI00118676	P60843	46 kDa	1	8	17	107	0.296	1	1.11111	1.11111	1	1.22222	1.22222	1.22222	1.22222	1.2	1	1	1
Serine/threonine-protein phosphatase 2A activator	IPI00118723	P58389	37 kDa	1	4	6	33	0.272	1	1.2	1	1	1.1	0.9	1	1	1.1	0.8	1	1
Platelet-activating factor acetylhydrolase IB subunit gamma	IPI00118819	Q61205	26 kDa	1	2	2	5	0.168	1	1	1.3	1	1	1.2	1.5	1.2	1.2	1.1	1	1.2
Platelet-activating factor acetylhydrolase IB subunit beta	IPI00118821	Q61206	26 kDa	1	3	4	10	0.21	1	1.1	1.1	1	1.2	1	1.3	1	1.2	0.9	1.1	1.1
Elongation factor 1-delta	IPI00118875 (+6)	P57776	31 kDa	1	3	5	33	0.174	1	1	1	1	1.2	1.2	1.1	1.1	1.3	1.2	1	1.1
Guanylate cyclase soluble subunit beta-1	IPI00118880 (+1)	O54865	71 kDa	1	2	3	3	0.0371	1	1.1	1.1	1.2	1.2	1.1	1.1	1.1	1.3	1	1	0.9
Plastin-2	IPI00118892	Q61233	70 kDa	1	11	19	62	0.244	1	1.2	1.1	1	1.2	1.1	1.1	1.1	1.3	1	1	1.11111
Alpha-actinin-4	IPI00118899	P57780	105 kDa	1	17	33	353	0.416	1	1	1	1	1.3	1.2	1.2	1.1	1.3	1.2	1.2	1.1
Adseverin	IPI00118980 (+1)	Q60604	80 kDa	1	10	11	24	0.231	1	1.1	1.2	0.9	1.1	1.1	1	0.8	1.1	1.1	0.8	0.9
Isoamyl acetate-hydrolyzing esterase 1 homolog	IPI00119004	Q9DB29	28 kDa	1	2	3	3	0.108	1	1	1.2	1	1	0.9	1	1.1	1.1	0.9	0.9	1.1
Eukaryotic translation initiation factor 4E	IPI00119057	P63073	25 kDa	1	3	3	6	0.147	1	1.1	1	0.9	1.1	1	1	1	1.2	0.9	0.9	1.1
Laminin subunit beta-2	IPI00119065	Q61292	197 kDa	1	3	3	5	0.0289	1	0.8	0.9	0.7	0.9	0.9	0.9	1	0.9	1.1	1.1	1.3
Calponin-3	IPI00119111	Q9DAW9	36 kDa	1	3	4	12	0.124	1	1	1	1.1	1.2	1.2	1.1	1.3	1.2	1.2	1	1.1
V-type proton ATPase subunit B, brain isoform	IPI00119113	P62814	57 kDa	1	7	8	21	0.245	1	1.1	1.1	1.2	1.3	1.3	1.3	1.3	1.3	1.2	1	1
Long-chain specific acyl-CoA dehydrogenase, mitochondrial	IPI00119114 (+1)	P51174	48 kDa	1	3	5	7	0.0953	1	1	1.2	0.9	1.2	1.2	1.2	1.1	1.2	1.2	1	1.2
Serine/threonine-protein phosphatase 5	IPI00119180 (+1)	Q60676	57 kDa	1	2	3	22	0.0782	1	1	1	1.1	1.1	1.2	1.2	1.1	1.2	1.1	1.2	1
Protein S100-A11	IPI00119202 (+2)	P50543	11 kDa	1	2	5	145	0.276	1	0.9	1.1	1.1	1	0.9	1.1	1.1	1	0.9	1	1.1
Proteasome subunit beta type-6	IPI00119239	Q60692	25 kDa	1	4	5	17	0.294	1	1.1	1.1	1.1	1.2	1.2	1.2	1.4	1.2	1.2	1.1	1.2
Glutathione peroxidase 2	IPI00119240	Q9JHC0	22 kDa	1	2	2	2	0.132	1	0.9	1.3	1	1.1	1	1.1	0.8	1	1	0.9	0.7
Proliferation-associated protein 2G4	IPI00119305	P50580	44 kDa	1	6	9	31	0.18	1	1.1	1.1	1.1	1.2	1.2	1.2	1.3	1.2	1.1	1	1.2
Prefoldin subunit 2	IPI00119545	O70591	17 kDa	1	2	4	12	0.169	1	1.1	1.2	1	1.2	1.1	1.2	1.1	1.2	1	1	1.1
cAMP-dependent protein kinase type I-alpha regulatory subunit	IPI00119575 (+1)	Q9DBC7	57 kDa	1	3	5	14	0.0745	1	1.2	1.1	1.1	1.2	1.2	1.2	1.2	1.2	1	1.1	1
Cysteine sulfinic acid decarboxylase	IPI00119622	Q9DBE0	55 kDa	1	3	3	8	0.114	1	1	1.1	1.1	1.1	1.1	1	0.9	1.1	1.1	0.9	0.8
AP-2 complex subunit beta	IPI00119689 (+1)	Q9DBG3	105 kDa	1	4	5	28	0.13	1	1	1.2	1	1.1	1.2	1.2	1.2	1.1	1.2	1	1.1
Serine/threonine-protein kinase 4	IPI00119772	Q9JI11	56 kDa	1	2	2	3	0.0657	1	1.2	1.2	1.2	1.1	1.1	1.2	1.1	1.2	0.9	1	1
Insulin-degrading enzyme	IPI00119784 (+1)	Q9JHR7	118 kDa	1	4	5	16	0.0334	1	1.2	1.1	1	1.4	1.4	1.1	1.2	1.4	1.2	1	1.3
Eukaryotic translation initiation factor 2A	IPI00119806	Q8BJW6	64 kDa	1	2	2	7	0.043	1	1.1	1	1.1	1.2	1.1	1	1	1.2	1.1	1	1
inter alpha-trypsin inhibitor, heavy chain 4 isoform 2	IPI00119818 (+3)	A6X935	105 kDa	1	3	4	7	0.0393	1	1.4	1.2	1.2	1.2	1.2	1.6	1.6	1.2	0.9	1.3	1.3
Cytoplasmic dynein 1 heavy chain 1	IPI00119876	Q9JHU4	532 kDa	1	36	54	151	0.123	1	1.2	1.1	1.2	1.3	1.3	1.3	1.3	1.3	1.1	1.1	1.1
Omega-amidase NIT2	IPI00119945	Q9JHW2	31 kDa	1	3	5	10	0.174	1	0.9	1	1	1.1	0.7	1	1	0.9	0.9	1	1
5'-3' exoribonuclease 2	IPI00120046 (+1)	Q9DBR1	109 kDa	1	2	2	5	0.0358	1	1	1	1.1	1.2	1.2	1.2	1.1	1.2	1.2	1.2	1.1
SAM domain and HD domain-containing protein 1	IPI00120095 (+2)	Q60710	73 kDa	1	9	18	72	0.241	1	1.2	1	1.4	1.2	1.4	1.3	1.4	1.2	1.1	1	1
Serine/threonine-protein phosphatase 2A catalytic subunit alpha isoform	IPI00120374	P63330	36 kDa	1	6	13	43	0.285	1	1.1	1	1	1.1	1.2	1.2	1.1	1.1	1.1	1.3	1.1
Farnesyl pyrophosphate synthase	IPI00120457	Q920E5	41 kDa	1	4	8	35	0.176	1	0.9	1	1	1	0.9	0.9	0.9	1	1	0.9	0.9
Coatomer subunit beta	IPI00120503	Q9JIF7	107 kDa	1	11	14	32	0.185	1	1	1.3	1.3	1.2	1.3	1.1	1.3	1.2	1.1	0.9	1
COP9 signalosome complex subunit 2	IPI00120513	P61202	52 kDa	1	3	4	8	0.0993	1	1.1	1.1	1.1	1.1	1.1	1.2	1.2	1.2	1	1	1
Mimecan	IPI00120848	Q62000	34 kDa	1	2	4	20	0.131	1	1.11111	1	1.22222	1.22222	1.22222	1.22222	1.22222	1.2	1	1.1	1
Periostin	IPI00120870 (+4)	Q62009	90 kDa	1	8	12	35	0.19	1	1.1	0.9	1.1	1.4	1.2	1.1	1.1	1.4	1.1	1.2	1
Eukaryotic translation initiation factor 3 subunit F	IPI00120914	Q9DCH4	38 kDa	1	7	8	19	0.316	1	1.1	1.1	1.2	1	1.4	1.1	1.3	1.1	1.2	1	1.1
RNA-binding protein Musashi homolog 2	IPI00120924 (+2)	Q920Q6	37 kDa	1	2	2	5	0.0896	1	1.1	1.1	1.2	1.3	1.2	1.1	1.2	1.3	1	1	1
N-acetylneuraminate lyase	IPI00120989	Q9DCJ9	35 kDa	1	2	2	4	0.141	1	1.1	1.1	1.1	1	1	1.1	1	1.1	0.9	1	0.9
Hydroxyacyl-coenzyme A dehydrogenase, mitochondrial	IPI00121105	Q61425	34 kDa	1	6	9	41	0.369	1	1	1.5	1	1.2	1.3	1.3	0.9	1.2	1.3	0.727273	0.9
UPF0585 protein C16orf13 homolog	IPI00121271 (+2)	Q9DCS2	23 kDa	1	2	3	10	0.245	1	1	1.1	1	1.1	1	1.1	1.1	1.1	1	0.9	1.1
Trans-2-enoyl-CoA reductase, mitochondrial	IPI00121276 (+1)	Q9DCS3	40 kDa	1	2	3	4	0.145	1	0.818182	1.18182	0.818182	1.18182	1.18182	1.27273	1	1.2	1.44444	1.22222	1.2
Cysteine-rich protein 2	IPI00121319	Q9DCT8	23 kDa	1	2	4	4	0.26	1	1	1	1	1.1	1.1	1.1	1.1	1.2	1	1.2	1.2
Protein phosphatase 1 regulatory subunit 1B	IPI00121349	Q60829	22 kDa	1	2	3	7	0.216	1	1	1	1	1.2	1.2	1.2	1	1.2	1.1	1.2	1
Junctional adhesion molecule A	IPI00121362 (+1)	O88792	32 kDa	1	3	5	18	0.157	1	1.1	1	0.9	1.1	1.1	1	1	1.2	1	1	1.1
Tether containing UBX domain for GLUT4	IPI00121364 (+6)	Q8VBT9	60 kDa	1	2	2	3	0.0636	1	1	1.2	0.9	1	1.2	1.1	1.3	1	1.2	0.9	1.4
Collagen alpha-1(XII) chain	IPI00121430 (+3)	Q60847	340 kDa	1	7	8	19	0.0292	1	1	1	0.9	1.3	1.3	1.2	1.4	1.2	1.2	1.3	1.4
Exosome complex component RRP4	IPI00121437 (+1)	Q8VBV3	33 kDa	1	2	2	7	0.0956	1	1	1.1	0.9	1.2	1.3	1.4	1.2	1.2	1.3	1.3	1.3
Electron transfer flavoprotein subunit beta	IPI00121440	Q9DCW4	28 kDa	1	2	3	17	0.114	1	1	1.1	0.8	1.1	1.2	1.2	1	1.1	1.2	1.1	1.1
Serpin B6	IPI00121471 (+1)	Q60854	43 kDa	1	4	7	24	0.14	1	1.3	1.7	1.3	1.3	1.3	1.3	1.3	1.3	1.1	0.8	0.9
Stress-induced-phosphoprotein 1	IPI00121514	Q60864	63 kDa	1	8	13	40	0.169	1	1.1	1.1	1.2	1.3	1.3	1.1	1.1	1.3	1.1	1.1	0.9
caprin-1 isoform c	IPI00121515 (+2)	Q60865	77 kDa	1	2	2	4	0.0578	1	1	1	1	1.1	1.1	1	1.2	1.1	1.1	0.9	1.2
Phosphotriesterase-related protein	IPI00121517	Q60866	39 kDa	1	2	3	6	0.0888	1	1	1.1	0.9	1.2	1.1	1.2	1	1.2	1	1.1	1.1
Carbonic anhydrase 2	IPI00121534	P00920	29 kDa	1	7	19	127	0.4	1	1.1	1	1	1.1	1	0.9	0.8	1.1	0.9	0.888889	0.8
Serine/threonine-protein phosphatase 2B catalytic subunit alpha isoform	IPI00121545 (+1)	P63328	59 kDa	1	3	4	8	0.115	1	1.33333	1.33333	1.22222	1.11111	1.33333	1.33333	1.33333	1.1	1	1	1.1
GMP reductase 1	IPI00121566	Q9DCZ1	37 kDa	1	3	3	7	0.0986	1	1.1	1.2	1.1	1.1	1.1	1.2	1.1	1.2	1.1	1.1	1.1
Programmed cell death protein 6	IPI00121736	P12815	22 kDa	1	2	3	11	0.126	1	1	0.9	1.1	0.9	1	1	1.2	1	1	1.1	1.1
TAR DNA-binding protein 43	IPI00121758	Q921F2	45 kDa	1	7	13	44	0.304	1	1.2	1.2	1.1	1.4	1.4	1.1	1.2	1.3	1.09091	1	1.1
Peroxiredoxin-1	IPI00121788 (+2)	P35700	22 kDa	1	8	11	71	0.307	1	1.1	1	1.1	1.1	1	1	1	1.1	1	0.9	0.9
Ribonuclease 4	IPI00121837 (+1)	Q9JJH1	17 kDa	1	2	3	4	0.162	1	1	1	0.9	1	0.8	1	1.1	1	0.8	1.1	1.4
Prefoldin subunit 3	IPI00121851	P61759	22 kDa	1	2	2	5	0.143	1	1	1	1.3	1.2	1.1	1	1	1.2	1	1	0.8
Secernin-2	IPI00121931	Q8VCA8	47 kDa	1	3	3	4	0.144	1	0.9	0.7	0.6	0.7	0.9	0.9	0.9	0.9	1.1	1.1	1.2
Putative uncharacterized protein	IPI00121976 (+1)	Q921L5	82 kDa	1	2	2	5	0.0355	1	1	1.1	1.2	1	1.1	1	1	1	1.1	0.9	0.8
Splicing factor 3B subunit 3	IPI00122011 (+2)	Q921M3	136 kDa	1	4	4	6	0.0378	1	1	1.2	1.1	1.3	1.5	1.2	1.2	1.2	1.3	1.1	1.1
Protein FAM49B	IPI00122015	Q921M7	37 kDa	1	5	6	16	0.213	1	1.1	1.1	1.1	1.2	1.1	1.2	1.1	1.2	1	1.1	1
RNA-binding protein with multiple splicing isoform 2	IPI00122127 (+2)	Q9WVB0	22 kDa	1	2	3	6	0.178	1	1.1	0.8	1	1.3	1.2	1.2	0.9	1.3	1.1	1.4	0.9
Retinal dehydrogenase 2	IPI00122212	Q62148	57 kDa	1	3	3	9	0.106	1	1.1	1	1.1	1	1.1	1.1	1	1	1	1.1	0.9
SH3 domain-binding glutamic acid-rich-like protein	IPI00122265	Q9JJU8	13 kDa	1	3	3	4	0.377	1	1	1.2	1.1	1.1	0.8	1	1	1.1	0.9	0.7	0.9
Cystathionine gamma-lyase	IPI00122344	Q8VCN5	44 kDa	1	5	6	12	0.249	1	1.2	1.4	1.1	1.1	1.2	1.2	1.3	1.1	1	0.9	1.1
Tubulin-specific chaperone C	IPI00122348	Q8VCN9	38 kDa	1	2	2	3	0.085	1	1.1	1.2	1.1	1.1	1.1	1.2	1	1.2	1	1	1
Dihydropyrimidinase-related protein 3	IPI00122349 (+2)	Q62188	62 kDa	1	6	10	27	0.174	1	1.1	1.2	1.1	1.3	1.2	1.1	1.1	1.3	1.1	1	1
UPF0160 protein MYG1, mitochondrial	IPI00122392	Q9JK81	43 kDa	1	3	4	11	0.105	1	1.1	1.2	1	1.3	1.2	1.1	1.2	1.3	1.1	1.1	1.2
60S ribosomal protein L9	IPI00122413 (+3)	P51410	22 kDa	1	2	2	3	0.151	1	1	0.9	1	1.2	1.2	1.1	1	1.2	1.2	1.1	1
Isoform E of Fragile X mental retardation syndrome-related protein 1	IPI00122521 (+10)	Q61584	76 kDa	1	2	2	5	0.0399	1	0.8	0.8	1.1	0.9	1	1	1.1	1	1.2	1.4	0.9
Transforming growth factor-beta-induced protein ig-h3	IPI00122528 (+1)	P82198	75 kDa	1	7	8	26	0.16	1	1.1	1	1.1	1.1	1.1	1.1	0.9	1.1	1	0.909091	0.9
Aminopeptidase B	IPI00122529 (+1)	Q8VCT3	72 kDa	1	7	11	21	0.158	1	1.1	1.1	1	1.2	1	1.1	1	1.2	0.9	1	1
Rab GDP dissociation inhibitor beta	IPI00122565	Q61598	51 kDa	1	15	30	131	0.402	1	1.1	1	1.1	1	1	1	1	1.1	0.9	1	1
Acyl-CoA synthetase family member 2, mitochondrial	IPI00122633	Q8VCW8	68 kDa	1	2	3	3	0.065	1	1.1	1.3	0.9	1.1	1.4	1.4	0.9	1.2	1.2	1	1
Histone-binding protein RBBP7	IPI00122698 (+1)	Q60973	48 kDa	1	3	3	5	0.139	1	1.1	1	1	1.3	1.4	1.3	1.3	1.3	1.3	1.3	1.3
Aspartyl-tRNA synthetase, cytoplasmic	IPI00122743	Q922B2	57 kDa	1	2	3	3	0.0719	1	1.1	1.1	0.9	1.2	1.2	1.3	1.2	1.2	1.1	1.1	1.4
C-1-tetrahydrofolate synthase, cytoplasmic	IPI00122862 (+1)	Q922D8	101 kDa	1	10	14	45	0.167	1	1.2	1.1	1.3	1.4	1.4	1.1	1.2	1.3	1.1	1	0.9
Tubulin beta-6 chain	IPI00122928	Q922F4	50 kDa	1	3	5	253	0.306	1	1.3	1.2	1.3	1.5	1.3	1.3	1.1	1.5	1.1	1.1	0.8
Neural cell adhesion molecule 1	IPI00122971 (+5)	P13595	119 kDa	1	2	2	2	0.0161	1	1.2	0.9	1.2	1.3	1.4	1.4	1.7	1.3	1.2	1.5	1.4
Receptor-type tyrosine-protein phosphatase kappa	IPI00123040 (+1)	P35822	164 kDa	1	4	5	8	0.0384	1	1.1	1.2	1.1	1.3	1.2	1.2	1.2	1.4	1.1	1	1.1
Staphylococcal nuclease domain-containing protein 1	IPI00123129	Q78PY7	102 kDa	1	9	18	59	0.148	1	1.11111	0.888889	1	1.11111	1.22222	1.33333	1.44444	1	1.2	1.2	1.4
Nucleosome assembly protein 1-like 1	IPI00123199 (+2)	P28656	45 kDa	1	5	9	21	0.22	1	1.1	1.1	1	1.1	1.3	1.3	1.2	1.2	1.2	1.2	1.1
Transforming growth factor beta-1-induced transcript 1 protein	IPI00123274 (+4)	Q62219	48 kDa	1	4	5	18	0.155	1	1.2	1.2	1.2	1.3	1.5	1.5	1.4	1.4	1.3	1.11111	1.1
Ubiquitin-like modifier-activating enzyme 1	IPI00123313	Q02053	118 kDa	1	17	40	193	0.271	1	1	1	1	1.2	1.2	1.1	1.1	1.2	0.909091	0.909091	1
Hypoxia up-regulated protein 1	IPI00123342	Q9JKR6	111 kDa	1	3	5	11	0.0621	1	1	1.2	0.9	1.2	1	0.9	0.8	1.2	1.1	0.8	0.9
Protein transport protein Sec23A	IPI00123349 (+1)	Q01405	86 kDa	1	6	9	48	0.193	1	1	1.1	1	1.1	1.1	1	1.1	1.1	1.1	0.8	1
LIM domain-binding protein 3	IPI00123369 (+1)	Q9JKS4	71 kDa	1	3	3	3	0.0545	1	0.9	0.8	0.9	0.8	0.9	0.8	1	0.8	1.1	1	1.2
Vigilin	IPI00123379	Q8VDJ3	142 kDa	1	12	16	122	0.143	1	0.9	1.1	1	1.1	1.1	1.2	1.1	1	1	1	1
Hydroxyacid oxidase 2	IPI00123412	Q9NYQ2	39 kDa	1	3	3	5	0.198	1	1	1	1	1.2	1	1	0.9	1.3	1.1	1	0.9
5'-AMP-activated protein kinase catalytic subunit alpha-2	IPI00123445	Q8BRK8	62 kDa	1	2	3	7	0.0616	1	1.1	1	1.3	1.3	1.3	1.2	1.2	1.3	1.2	1.2	1
COP9 signalosome complex subunit 7a	IPI00123465 (+1)	Q9CZ04	30 kDa	1	2	3	9	0.171	1	1	1.2	1	1.2	1.1	1.2	1.1	1.2	1.1	1	1.1
26S proteasome non-ATPase regulatory subunit 2	IPI00123494	Q8VDM4	100 kDa	1	9	12	27	0.161	1	1.2	1.2	1.2	1.2	1.5	1.2	1.2	1.4	1.1	1.1	1.1
Heterogeneous nuclear ribonucleoprotein U-like protein 1	IPI00123501 (+1)	Q8VDM6	96 kDa	1	2	2	5	0.0419	1	1.2	0.8	2.1	1.2	2.3	2.3	2.3	1.2	1.9	2.7	1.1
RuvB-like 2	IPI00123557	Q9WTM5	51 kDa	1	3	4	5	0.0821	1	1.2	1.1	1.2	1.2	1.2	1.2	1.4	1.2	1.1	1.1	1.1
40S ribosomal protein SA	IPI00123604 (+1)	P14206	33 kDa	1	8	16	66	0.42	1	1.2	1.2	1.1	1.1	1.3	1.2	1.3	1.1	1	1.1	1.1
Protein KIAA1967 homolog	IPI00123624	Q8VDP4	103 kDa	1	4	5	8	0.0889	1	1.1	1.1	1.1	1.2	1.3	1.2	1.2	1.2	1.2	1.2	1
Immunoglobulin superfamily containing leucine-rich repeat protein	IPI00123635	Q6GU68	46 kDa	1	2	2	7	0.0701	1	0.9	1	1	1	1.1	1.1	1.1	1.1	1.2	1.1	1.1
Calreticulin	IPI00123639	P14211	48 kDa	1	7	11	23	0.212	1	0.8	1	0.7	1.2	0.9	0.7	0.6	1.2	1.1	0.7	0.9
A-kinase anchor protein 12	IPI00123709 (+1)	Q9WTQ5	181 kDa	1	2	3	4	0.0178	1	2.8	2.9	1.2	1.7	0.1	1.1	1.2	1.7	0	0.4	1.1
Heat shock protein 105 kDa	IPI00123802 (+2)	Q61699	96 kDa	1	9	9	23	0.156	1	1.2	1	1.2	1.1	1.2	1.1	1	1.2	1	1.1	0.8
Cysteine and glycine-rich protein 1	IPI00123891	P97315	21 kDa	1	8	15	96	0.513	1	1.1	1	1.2	1.1	1.2	1.2	1.1	1.1	1	1	1
Alpha-1-antitrypsin 1-4	IPI00123924	Q00897	46 kDa	1	10	20	132	0.409	1	1	1	1.1	1	1	1.1	0.9	1	0.8	1.1	0.8
Nucleoredoxin	IPI00124073	P97346	48 kDa	1	2	3	5	0.0966	1	1.1	1.1	1	1	1	1.1	1	1.1	0.9	1.1	1
Nuclear transport factor 2	IPI00124149	P61971	14 kDa	1	2	5	28	0.236	1	1.2	1.2	1.1	1	1	1.1	1	1	0.9	0.9	0.9
Proteasome activator complex subunit 1	IPI00124223 (+1)	P97371	29 kDa	1	6	10	31	0.269	1	1.2	1.3	1.2	1.4	1.4	1	1.2	1.3	1.1	0.9	1.1
Ras GTPase-activating protein-binding protein 2	IPI00124245 (+1)	P97379	54 kDa	1	2	2	3	0.056	1	1	0.9	1.3	1.2	1.1	1.2	1.4	1.2	1.1	1.3	1.1
Annexin A11	IPI00124264	P97384	54 kDa	1	6	7	18	0.141	1	1	0.8	1	0.9	0.9	1	1.2	0.9	1	1.2	1.2
Latent-transforming growth factor beta-binding protein 4	IPI00124265 (+4)	Q8K4G1	178 kDa	1	3	4	6	0.0252	1	1	0.9	0.9	1.1	1	1	1.1	1.1	1	1.1	1.1
Polyadenylate-binding protein 1	IPI00124287	P29341	71 kDa	1	10	18	66	0.237	1	1.1	1	1.1	1.1	1.3	1	1.2	1.1	1.1	1	1.1
4-trimethylaminobutyraldehyde dehydrogenase	IPI00124372	Q9JLJ2	56 kDa	1	5	5	12	0.141	1	1.1	1.1	1.1	1.1	1.1	1.1	1.1	1.2	1	1	1.1
ATP-dependent 6-phosphofructokinase, platelet type	IPI00124444 (+1)	Q9WUA3	85 kDa	1	11	19	54	0.21	1	1	1	1	0.916667	1	1.08333	1.08333	1.2	1	1.1	1
Ribulose-phosphate 3-epimerase	IPI00124511	Q8VEE0	25 kDa	1	2	3	6	0.228	1	1.2	1.2	1	1.1	0.9	1.1	0.9	1.2	0.9	0.9	0.8
5'(3')-deoxyribonucleotidase, cytosolic type	IPI00124639	Q9JM14	23 kDa	1	3	5	11	0.275	1	1.2	1.2	1.2	1.3	1.1	1.3	1	1.4	1	1	0.8
Transaldolase	IPI00124692	Q93092	37 kDa	1	3	6	18	0.101	1	1.1	1.1	1.1	1.3	1.1	1.1	1	1.4	1	1	0.9
Eukaryotic translation initiation factor 4H	IPI00124742 (+1)	Q9WUK2	27 kDa	1	3	3	5	0.262	1	1	1.1	1	1.1	1	1	1.1	1.1	0.9	0.9	1.1
Bifunctional polynucleotide phosphatase/kinase	IPI00124762 (+2)	Q9JLV6	54 kDa	1	3	3	4	0.107	1	2.8	0.4	1	0.9	1.8	1.4	1.2	2.3	0.6	3.3	1.2
Coronin-1B	IPI00124819	Q9WUM3	54 kDa	1	4	6	28	0.161	1	1.2	1.2	1.2	1.2	1.2	1.1	1.1	1.2	1	0.9	0.9
Coronin-1C	IPI00124820	Q9WUM4	53 kDa	1	7	15	137	0.175	1	1.2	0.9	1.2	1.2	1.3	1.3	1.4	1.3	1.1	1.44444	1.1
N-acylglucosamine 2-epimerase	IPI00124826 (+2)	P82343	50 kDa	1	2	2	2	0.0535	-	-	-	-	-	-	-	-	-	-	-	-
Kinesin-1 heavy chain	IPI00124954	Q61768	110 kDa	1	4	5	17	0.0696	1	1.2	1	1.2	1.2	1.2	1.2	1.2	1.3	1	1.1	1
Importin subunit alpha-2	IPI00124973 (+1)	Q9JJI8	58 kDa	1	2	3	4	0.0624	1	1.2	1	1.1	1.2	1.2	1.1	1.1	1.2	1.1	1	1
myosin light chain kinase, smooth muscle	IPI00125493 (+1)	Q6PDN3	214 kDa	1	20	35	145	0.122	1	1.2	1.1	1.1	1.1	1.2	1.2	1.2	1.2	0.9	1	1
Band 4.1-like protein 3	IPI00125501 (+6)	Q9WV92	103 kDa	1	2	2	3	0.0549	1	1	0.8	0.8	1.1	1	1	1	1.1	1	1.2	1.1
PCTP-like protein	IPI00125515 (+5)	Q9JMD3	33 kDa	1	4	9	21	0.23	1	1.1	1.2	1.1	1.2	1.1	1.2	1.1	1.3	1	1	1
Caspase-1	IPI00125676	P29452	46 kDa	1	3	4	10	0.0821	1	1.3	1.3	1.5	1.3	1.1	1.3	1.1	1.4	0.9	1	0.9
Mitochondrial import inner membrane translocase subunit Tim8 A	IPI00125776	Q9WVA2	11 kDa	1	3	4	6	0.381	1	1	1.1	1.3	1.3	1.3	1.2	1.2	1.3	1.3	1	1
Transgelin-2	IPI00125778	Q9WVA4	22 kDa	1	8	26	166	0.518	1	1.11111	1	1	1.33333	1.11111	1	1.11111	1.2	1	1	1
Disks large homolog 1	IPI00125861 (+4)	Q811D0	103 kDa	1	3	4	10	0.0604	1	1	1.1	1	1.2	1.2	1.2	1.2	1.2	1.1	1.2	1.1
Catenin beta-1	IPI00125899	Q02248	85 kDa	1	6	9	40	0.168	1	0.833333	1	0.833333	1	1.25	1	1.16667	1.2	1.44444	0.909091	1.33333
40S ribosomal protein S13	IPI00125901 (+4)	P62301	17 kDa	1	2	3	7	0.185	1	1	1	1.1	1.3	1.4	0.9	1.1	1.3	1.4	1	1
Osteoclast-stimulating factor 1	IPI00125923	Q62422	24 kDa	1	5	6	19	0.293	1	1.1	1	1	1.2	1	1.1	1.1	1.3	0.9	1	1.1
cytosolic acyl coenzyme A thioester hydrolase isoform 1	IPI00125939 (+3)	Q91V12	43 kDa	1	5	7	26	0.159	1	1.2	1.1	1.1	1	1.2	1.2	1.1	1	1.11111	1.1	1
Protein NDRG1	IPI00125960	Q62433	43 kDa	1	2	2	3	0.0812	1	1.1	1.1	0.9	1.3	1.3	1.1	1.1	1.3	1.1	1	1.1
26S protease regulatory subunit 10B	IPI00125971	P62334	44 kDa	1	6	10	43	0.226	1	1.1	1.1	1	1.3	1.4	1.1	1.1	1.3	1.2	1.1	1
Ras-related protein Rab-14	IPI00126042	Q91V41	24 kDa	1	4	8	20	0.26	1	1.3	1.3	1.2	1.2	1.2	1.2	1.2	1.2	1	0.9	1
26S proteasome non-ATPase regulatory subunit 13	IPI00126048 (+1)	Q9WVJ2	43 kDa	1	3	3	9	0.162	1	1.1	1.2	1	1.2	1.2	1.2	1.2	1.2	1.1	1	1.1
Synaptic vesicle membrane protein VAT-1 homolog	IPI00126072	Q62465	43 kDa	1	4	5	10	0.128	1	1	1	1	1.3	1.4	1.1	1.1	1.3	1.3	1.1	1.1
EH domain-containing protein 1	IPI00126083 (+2)	Q9WVK4	61 kDa	1	4	6	18	0.131	1	1	1	1.1	1	1.2	1.1	1.2	1.1	1.1	1.1	1.1
Ester hydrolase C11orf54 homolog	IPI00126172	Q91V76	35 kDa	1	4	6	15	0.19	1	1.1	1	1.3	1	0.9	0.9	0.9	1	0.8	0.8	0.7
Vitamin D-binding protein	IPI00126184	P21614	54 kDa	1	10	19	93	0.355	1	1.2	1.1	1	0.8	0.8	1.1	1.1	0.8	0.7	0.9	1.1
Macrophage mannose receptor 1	IPI00126186	Q61830	165 kDa	1	2	2	3	0.022	1	1	1.1	1	1	1.2	1.2	1.1	1.1	1.1	1.1	1.1
ATP-citrate synthase isoform 1	IPI00126248 (+1)	Q91V92	121 kDa	1	24	47	177	0.299	1	1	1	1	1.2	1.1	1	0.9	1.3	1.2	1	0.9
AP-1 complex subunit mu-2	IPI00126297 (+1)	Q9WVP1	48 kDa	1	3	3	3	0.0922	1	1	1	1	1	1.1	1	0.9	1.1	1.1	1	0.9
Putative uncharacterized protein	IPI00126396	Q61881	81 kDa	1	3	4	5	0.075	1	1.2	1.3	1.2	1.1	1.3	1.3	1.2	1.1	1.1	1	1
Isocitrate dehydrogenase [NAD] subunit, mitochondrial	IPI00126635	Q91VA7	42 kDa	1	2	3	3	0.107	1	1.2	1.2	1	1.2	1.5	1.2	1	1.2	1.2	1	1.1
Glutathione S-transferase theta-2	IPI00126680 (+1)	Q61133	28 kDa	1	3	5	12	0.193	1	1.1	1.2	1.1	1.1	1.1	1.1	1.2	1.2	1	1	1.1
Eukaryotic initiation factor 4A-III	IPI00126716 (+1)	Q91VC3	47 kDa	1	2	2	13	0.122	1	1.3	1.3	1.2	1.1	1.2	1.1	1.1	1.1	0.9	0.8	1
Protein phosphatase 1 regulatory subunit 14A	IPI00126719	Q91VC7	17 kDa	1	3	9	81	0.231	1	1.11111	1	1.11111	1	1	1	1	1	0.8	1	0.9
Putative uncharacterized protein	IPI00126892	Q91VH6	34 kDa	1	2	3	3	0.113	1	1.2	0.9	1.1	0.9	0.8	0.8	1.1	0.9	0.7	0.8	0.9
Adenosine kinase	IPI00126940 (+1)	P55264	40 kDa	1	6	13	37	0.244	1	1.2	1.1	1.1	1.4	1	1.1	1	1.4	0.9	1	1
Inorganic pyrophosphatase 2, mitochondrial	IPI00127050 (+1)	Q91VM9	38 kDa	1	2	2	5	0.106	1	1	1.3	1	1.2	1.2	1.8	1.2	1.3	1.3	1.4	1.2
ATP-dependent RNA helicase DDX1	IPI00127172	Q91VR5	83 kDa	1	5	9	32	0.107	1	1.1	1	1	1.2	1.1	1.1	1.1	1.3	1.1	1.1	1
Poly(U)-binding-splicing factor PUF60	IPI00127174 (+1)	Q3UEB3	59 kDa	1	5	8	28	0.201	1	1	1.1	1.2	1.3	1.5	1.2	1.5	1.3	1.4	1.1	1.09091
Fructose-bisphosphate aldolase B	IPI00127206	Q91Y97	40 kDa	1	4	6	29	0.157	1	1	0.9	1	1.2	1	0.9	0.9	1.2	1	1	0.9
Ras-related C3 botulinum toxin substrate 1	IPI00127408 (+1)	P63001	23 kDa	1	2	2	3	0.118	1	1.3	1.1	1.3	1.3	1.2	1.2	1.3	1.4	0.9	1.1	1
Alpha-mannosidase 2C1	IPI00127450 (+3)	Q91W89	116 kDa	1	3	3	5	0.0529	1	1.2	1.1	1.2	1.1	1.2	1.3	1.2	1.2	1	1.2	1
Hydroxymethylglutaryl-CoA lyase, mitochondrial	IPI00127625	P38060	34 kDa	1	2	3	9	0.111	1	1.1	1.2	1	1.1	1.2	1.2	0.9	1.2	1.2	0.9	1
Glutathione synthetase	IPI00127691	P51855	52 kDa	1	4	5	24	0.173	1	1.2	1.2	1.1	1.2	1.2	1.2	1.2	1.3	0.909091	1	1
Poly(rC)-binding protein 2	IPI00127707	Q61990	38 kDa	1	5	11	40	0.318	1	1.1	1.1	1.1	1.1	1.1	1.1	1.1	1.2	1	1.1	0.9
Destrin	IPI00127942	Q9R0P5	19 kDa	1	11	20	1274	0.618	1	1.2	1.1	1.1	1	1	0.9	0.9	1	0.9	0.9	0.818182
Cadherin-17	IPI00127981	Q9R100	92 kDa	1	21	41	763	0.401	1	1.1	1.1	1	1.1	1.1	1.1	1.1	1.3	0.9	0.9	1.1
Prostaglandin E synthase 3	IPI00127989 (+2)	Q9R0Q7	19 kDa	1	2	2	6	0.188	1	1.2	1.2	1	1.1	1	1	1	1.2	0.9	0.8	1
Secretagogin	IPI00128028	Q91WD9	32 kDa	1	4	4	4	0.25	1	1.2	1.2	1.2	1.3	1.2	1.2	1.2	1.4	1	0.9	1
General vesicular transport factor p115	IPI00128071 (+1)	Q9Z1Z0	107 kDa	1	5	6	9	0.0678	1	1.2	1.2	1.3	1.1	1.3	1.1	1.2	1.1	1.1	0.9	0.9
carboxylesterase 2 precursor	IPI00128121 (+1)	Q91WG0	62 kDa	1	2	2	3	0.0588	1	1	0.9	0.9	1.1	1	1.1	0.8	1.1	1.2	1.2	0.9
C-terminal-binding protein 1	IPI00128155 (+3)	O88712	48 kDa	1	3	5	8	0.159	1	1.2	1.2	1.3	1.2	1.4	1.2	1.3	1.3	1.1	1	1
Eukaryotic translation initiation factor 3 subunit H	IPI00128202	Q91WK2	40 kDa	1	3	3	9	0.134	1	1	1.1	1	1.1	1.3	1.2	1.2	1.1	1.3	1.1	1.2
Selenoprotein M	IPI00128240	Q8VHC3	16 kDa	1	2	3	8	0.207	1	0.8	0.9	0.9	1.1	1	0.9	0.8	1.1	1.2	1	1
Alpha-2-HS-glycoprotein	IPI00128249	P29699	37 kDa	1	5	8	37	0.301	1	1.3	0.9	1	0.9	0.9	1.2	1.2	1.1	0.8	1.4	1.2
Creatine kinase U-type, mitochondrial	IPI00128296	P30275	47 kDa	1	16	43	569	0.529	1	1	0.9	1.1	1	1	0.9	1.1	0.9	1.2	1	1
3-alpha-hydroxysteroid dehydrogenase type 1	IPI00128376	Q91WT7	37 kDa	1	3	3	5	0.149	1	1.1	1.2	1	1.1	1	1.1	1.2	1.1	0.9	0.9	1.2
Cystathionine beta-synthase	IPI00128378 (+1)	Q91WT9	62 kDa	1	2	2	3	0.0303	-	-	-	-	-	-	-	-	-	-	-	-
Hnrpr protein	IPI00128441 (+1)	Q99KG1	71 kDa	1	2	2	15	0.108	1	1.1	1	1	1.2	1.3	1.1	1.1	1.2	1.2	1.2	1.1
Paxillin	IPI00128703 (+2)	Q8VI36	61 kDa	1	2	2	9	0.0467	1	1.2	1.1	1.2	1.3	1.3	1.2	1.2	1.3	1.1	1	1
Ubiquitin-conjugating enzyme E2 L3	IPI00128760	P68037	18 kDa	1	2	5	18	0.26	1	1.1	1	1	1.1	1.1	1.5	1	1	1	1.5	1.1
Putative pre-mRNA-splicing factor ATP-dependent RNA helicase DHX15	IPI00128818	O35286	91 kDa	1	4	5	8	0.0692	1	1	1	1	1.2	1.3	1.1	1.1	1.2	1.2	1.1	1.1
NADP-dependent malic enzyme	IPI00128857 (+1)	P06801	64 kDa	1	7	10	26	0.241	1	1.2	1.3	1.2	1	1.2	1.4	1.2	1	1	1	1
Transcriptional activator protein Pur-beta	IPI00128867	O35295	34 kDa	1	4	5	15	0.244	1	1	1.1	1	1	1.1	1.2	1.2	1.1	1.1	1.1	1.2
Poly(rC)-binding protein 1	IPI00128904	P60335	37 kDa	1	9	25	124	0.506	1	1.09091	1	0.909091	1	1.18182	1	1	1.2	1	1	1
Chondroitin sulfate proteoglycan 4	IPI00128915	Q8VHY0	252 kDa	1	13	20	33	0.109	1	1.2	1.1	1.1	1.4	1.4	1.5	1.5	1.3	1.1	1.3	1.3
SUMO-activating enzyme subunit 1	IPI00129105 (+1)	Q9R1T2	39 kDa	1	3	3	5	0.186	1	1.2	1	1	1.2	1.2	1.2	1.1	1.2	0.9	1.1	1
Neogenin	IPI00129159 (+6)	P97798	163 kDa	1	3	3	4	0.0409	1	1.3	1.3	1.2	1.3	1.1	1.2	1.2	1.3	0.9	1	1.1
sepiapterin reductase	IPI00129164	Q64105	28 kDa	1	8	12	65	0.412	1	1.1	1.2	1	1.1	1.1	1.3	1.1	1.2	1	1.1	1
Ornithine aminotransferase, mitochondrial	IPI00129178	P29758	48 kDa	1	5	5	8	0.219	1	0.9	1	0.9	1.1	1.1	1.1	1.1	1.2	1.1	1	1.3
Vitronectin	IPI00129240	P29788	55 kDa	1	2	2	6	0.0565	1	1.1	1.1	1.1	1.1	1.1	1.2	1.1	1.2	1	1.1	1.1
Eukaryotic translation initiation factor 3 subunit A	IPI00129276	P23116	162 kDa	1	7	10	32	0.0588	1	1	1	1.2	1.1	1.2	1.1	1.2	1.1	1.3	1.1	1.1
Protein phosphatase 1 regulatory subunit 7	IPI00129319	Q3UM45	41 kDa	1	7	12	36	0.249	1	1.1	1.2	1.1	1.2	1.1	1.1	1.1	1.1	0.9	1	1.11111
Intersectin-1	IPI00129356 (+2)	Q9Z0R4	194 kDa	1	2	2	4	0.0292	1	1.22222	1.22222	1.22222	1.33333	1.44444	1.22222	1.22222	1.2	1.1	1	1
Protein scribble homolog	IPI00129388 (+3)	Q80U72	180 kDa	1	3	3	6	0.0348	1	1.1	1.2	1.1	1.2	1.2	1.3	1.2	1.2	1.1	1.1	1.1
Splicing factor, proline- and glutamine-rich	IPI00129430	Q8VIJ6	75 kDa	1	3	12	62	0.0687	1	0.9	1	1	1.2	1.2	1.2	1.3	1.1	1.3	1.2	1.2
Chromobox protein homolog 1	IPI00129466	P83917	21 kDa	1	2	4	133	0.151	1	1	1.1	1.1	1.3	1.2	1.1	1.1	1.3	1.2	1	1
Proteasome subunit beta type-4	IPI00129512	P99026	29 kDa	1	5	11	153	0.383	1	1.1	1.2	1.3	1.2	1.3	1.2	1.2	1.2	1.1	1	1
Peroxiredoxin-5, mitochondrial	IPI00129517 (+1)	P99029	22 kDa	1	9	17	92	0.514	1	1.11111	1.33333	1.11111	1.11111	1.11111	1.11111	1.11111	1.2	1	0.727273	1
Endoplasmin	IPI00129526	P08113	92 kDa	1	10	17	55	0.18	1	0.9	1	0.9	1.3	1.1	0.8	0.7	1.2	1.1	0.8	0.9
Apoptosis-inducing factor 1, mitochondrial	IPI00129577 (+1)	Q9Z0X1	67 kDa	1	2	3	7	0.0425	1	0.9	0.9	1.1	1.1	1.2	1.1	1.2	1.2	1.4	1.1	1.1
Translationally-controlled tumor protein	IPI00129685	P63028	19 kDa	1	4	7	25	0.244	1	1	1	0.9	1.1	1	0.9	0.9	1.1	1	0.9	1
Importin subunit alpha-4	IPI00129792	O35343	58 kDa	1	2	2	4	0.0576	1	0.7	0.7	1.8	1.4	1.2	0.7	1.2	0.4	0.1	0.5	0.6
Anterior gradient protein 2 homolog	IPI00129857	O88312	20 kDa	1	8	18	568	0.554	1	0.8	1.1	0.9	1.1	1	0.9	0.8	1	1.2	0.8	0.9
Protein FAM3D	IPI00129923	P97805	25 kDa	1	4	5	10	0.314	1	0.9	1	0.8	1.2	1	0.9	0.8	1.3	1.2	0.9	0.9
Fumarate hydratase, mitochondrial	IPI00129928 (+1)	P97807	54 kDa	1	6	13	39	0.237	1	1	1.1	0.8	1.1	1.2	1	0.9	1.1	1.2	0.9	1
Puromycin-sensitive aminopeptidase	IPI00130000 (+1)	Q11011	103 kDa	1	4	8	29	0.0533	1	1.1	1.1	1	1.2	1.2	1.1	1.1	1.2	1.1	1	1
complement factor H	IPI00130010 (+1)	P06909	141 kDa	1	2	2	3	0.0232	1	1.3	1.1	1	1	1.2	1.6	1.3	1	0.9	1.4	1.3
Acidic leucine-rich nuclear phosphoprotein 32 family member E	IPI00130016 (+1)	P97822	30 kDa	1	4	7	18	0.242	1	1.1	1.2	1.1	1.4	1.3	1.2	1.2	1.4	1.2	1	1.1
Acyl-protein thioesterase 1	IPI00130018 (+1)	P97823	25 kDa	1	3	4	12	0.265	1	1.2	1.3	1.1	0.9	0.9	1	1	1	0.9	0.8	0.8
1-phosphatidylinositol 4,5-bisphosphate phosphodiesterase beta-1	IPI00130045 (+2)	Q9Z1B3	138 kDa	1	2	3	3	0.0288	1	1.1	1.3	1.1	1.2	1.3	1.3	1.3	1.2	1.2	1	1.1
Ras GTPase-activating protein-binding protein 1	IPI00130095	P97855	52 kDa	1	5	7	23	0.153	1	1.1	1.2	1.1	1.1	1.2	1.2	1.3	1.1	1.2	1	1.2
Desmin	IPI00130102	P31001	53 kDa	1	9	16	85	0.29	1	0.7	0.8	0.7	0.9	0.8	0.6	0.8	1	1.1	0.9	1
Importin-9	IPI00130158 (+1)	Q91YE6	116 kDa	1	3	4	14	0.0596	1	1	1.11111	1	1.11111	1	1.22222	1	1.1	1.1	1	1.1
SUMO-activating enzyme subunit 2	IPI00130173	Q9Z1F9	71 kDa	1	3	3	3	0.0893	1	1	0.9	1	1.3	1.2	1	1.2	1.3	1.1	1.1	1.1
HCLS1-binding protein 3	IPI00130235	Q3TC93	44 kDa	1	2	3	6	0.109	1	1	1.1	1	1.1	1	1.1	1.1	1.1	1.1	1	1.1
Secretogranin-1	IPI00130307 (+1)	P16014	78 kDa	1	2	3	4	0.0399	1	1.2	1.3	0.7	0.9	1.2	1.2	0.7	0.9	1.1	1	0.9
Heterogeneous nuclear ribonucleoproteins C1/C2	IPI00130343 (+5)	Q9Z204	37 kDa	1	3	6	24	0.117	1	1.2	1.1	1.2	1.5	1.4	1.3	1.3	1.4	1.18182	1.3	1
Chloride intracellular channel protein 1	IPI00130344	Q9Z1Q5	27 kDa	1	6	10	45	0.436	1	1.1	1.1	1	1.2	1	1.1	1	1.2	1	1	1.1
Thrombospondin-4	IPI00130445	Q9Z1T2	106 kDa	1	4	5	8	0.081	1	1	0.9	0.9	1	1	1	1	1.1	1	1	1.1
Protein PRRC1	IPI00130462	Q3UPH1	46 kDa	1	3	4	8	0.14	1	1	1	1.2	0.9	1	0.8	1	0.9	1.2	1.125	0.8
Glyoxylate reductase/hydroxypyruvate reductase	IPI00130530	Q91Z53	35 kDa	1	2	2	3	0.0915	1	1.1	1.1	1.1	1.1	1.1	1.1	1.2	1.1	0.9	1	1.1
Superoxide dismutase [Cu-Zn]	IPI00130589	P08228	16 kDa	1	6	10	30	0.688	1	1	1.1	1	1.4	1	1.2	1	1.4	1	1.1	1
Interleukin enhancer-binding factor 3	IPI00130591 (+3)	Q9Z1X4	98 kDa	1	2	2	3	0.0209	1	1.1	1	1.1	1.4	1.2	1.1	1.2	1.4	1.1	1.1	1.1
PDZ and LIM domain protein 7	IPI00130607	Q3TJD7	50 kDa	1	3	3	11	0.127	1	1	0.9	1	1.1	1.1	1.1	1.2	1.1	1.1	1.1	1.1
Tenascin-X	IPI00130794 (+1)	Q62308	435 kDa	1	7	8	13	0.024	1	0.9	0.7	0.8	0.9	0.8	0.9	1	0.9	0.9	1.3	1.2
Coatomer subunit epsilon	IPI00130840	O89079	35 kDa	1	3	6	19	0.14	1	1	1.2	1	1.1	1.2	1.2	1.1	1.2	1.1	1.11111	1
Cytoplasmic dynein 1 intermediate chain 2	IPI00131086 (+6)	O88487	68 kDa	1	2	3	7	0.0523	1	1.1	1.1	1.6	1.2	1.2	1.2	1.3	1.2	1.1	1.1	0.9
Perilipin-4	IPI00131113 (+1)	O88492	139 kDa	1	7	10	15	0.0813	1	1.1	1.1	1	1.1	1.2	1.2	1.3	1.1	1.1	1.1	1.3
PDZ domain-containing protein GIPC2	IPI00131166	Q9Z2H7	34 kDa	1	2	4	8	0.105	1	0.9	1	1.1	1.1	1.2	1	1	1	1.4	1.1	0.9
Transcription factor BTF3	IPI00131186 (+1)	Q64152	18 kDa	1	2	7	37	0.253	1	0.818182	0.818182	0.818182	1	1.27273	1	0.909091	1.1	1.4	1	1
UTP--glucose-1-phosphate uridylyltransferase	IPI00131204 (+1)	Q91ZJ5	57 kDa	1	6	14	82	0.201	1	1.1	0.9	0.9	1	0.9	1	1	1.1	0.9	1	1.11111
Galectin-3	IPI00131259 (+2)	P16110	28 kDa	1	4	8	37	0.223	1	0.9	0.9	1	0.9	1	0.8	0.9	1	1.1	0.9	0.9
Sulfotransferase family cytosolic 1B member 1	IPI00131365 (+1)	Q9QWG7	35 kDa	1	4	5	13	0.244	1	1.2	1.1	1	1.5	1.2	1.1	1.1	1.3	1	1	1
Proteasome subunit alpha type-7	IPI00131406	Q9Z2U0	28 kDa	1	6	10	46	0.355	1	1.1	1.1	1.1	1.3	1.2	1.1	1.1	1.2	1.2	1	1.1
Proteasome subunit alpha type-5	IPI00131407	Q9Z2U1	26 kDa	1	6	8	70	0.423	1	1.1	1.1	1.1	1.2	1.2	1	1.1	1.2	1.1	0.9	1
Phosphoenolpyruvate carboxykinase, cytosolic [GTP]	IPI00131438	Q9Z2V4	69 kDa	1	2	3	5	0.0466	1	1	1.2	1.1	1.1	1	1.1	1.1	1.2	1	0.9	1
Dynamin-2	IPI00131445 (+2)	P39054	98 kDa	1	7	9	17	0.138	1	1.1	1	1.1	1.1	1.2	1.1	1.1	1.2	1	1.1	1
Nucleoside diphosphate kinase A	IPI00131459	P15532	17 kDa	1	2	3	17	0.342	1	1.1	1.2	1.1	1.1	1	1	1	1.1	0.9	0.9	1
Caspase-8	IPI00131533	O89110	55 kDa	1	2	2	4	0.0667	1	1.1	1.2	1.2	1.3	1.1	1.1	1.1	1.3	1	0.9	0.9
Proline synthase co-transcribed bacterial homolog protein	IPI00131548 (+1)	Q9Z2Y8	30 kDa	1	3	4	8	0.142	1	1	1.1	1.1	1.1	1.1	1.1	1.1	1.1	1	0.9	1
Trypsinogen 7	IPI00131674	Q9CPN9	26 kDa	1	2	2	7	0.13	1	0.9	0.5	0.6	0.4	0.5	0.8	0.7	0.4	0.5	1.4	1.1
Serum albumin	IPI00131695	P07724	69 kDa	1	37	96	2616	0.674	1	1.3	1.3	0.9	1	0.7	1	0.7	1	0.7	0.8	0.727273
AP-1 complex subunit gamma-like 2	IPI00131714	O88512	88 kDa	1	2	2	4	0.0632	1	1.2	1.4	1.1	1.3	1.1	1.3	1.2	1.3	1	0.9	1
Serine protease inhibitor A3K	IPI00131830	P07759	47 kDa	1	9	16	523	0.246	1	1	1	1	0.9	0.9	1	0.8	1.1	0.8	1	0.8
Proteasome subunit alpha type-6	IPI00131845	Q9QUM9	27 kDa	1	6	10	26	0.329	1	1.1	1.2	1.1	1.2	1.2	1	1.1	1.2	1.1	0.9	1
COP9 signalosome complex subunit 4	IPI00131871 (+1)	O88544	46 kDa	1	3	5	8	0.126	1	1.1	1.1	1.2	1.1	1.2	1.1	1.1	1.1	1.1	1	1
Prostaglandin reductase 1	IPI00131887	Q91YR9	36 kDa	1	3	4	6	0.167	1	1.1	1.2	1	0.9	1	1	1	1	0.9	0.9	1
Pyruvate dehydrogenase E1 component subunit beta, mitochondrial	IPI00132042	Q9D051	39 kDa	1	2	4	10	0.0891	1	0.9	1.2	0.8	1.1	1.2	1.1	0.9	1.1	1.3	0.9	1.1
6-phosphogluconolactonase	IPI00132080	Q9CQ60	27 kDa	1	7	11	41	0.545	1	1.1	1	0.9	1.2	1.1	1	1	1.1	1	1	1
S-methyl-5'-thioadenosine phosphorylase	IPI00132096	Q9CQ65	31 kDa	1	3	5	12	0.201	1	1.1	1	1.1	1	1	1.3	1.1	1.1	0.9	1.4	1
Peptidoglycan recognition protein 1	IPI00132111	O88593	20 kDa	1	2	3	11	0.198	1	1	1.4	1	1.4	1.2	1.7	1.5	1.4	1.1	1.3	1.4
Aminoacyl tRNA synthase complex-interacting multifunctional protein 1	IPI00132194	P31230	35 kDa	1	2	3	4	0.107	1	1	1	0.9	1.2	1.2	1	1	1.2	1.2	1	1.2
Eukaryotic translation initiation factor 3 subunit E	IPI00132250	P60229	52 kDa	1	5	10	31	0.178	1	1	1.2	1.2	1.2	1.4	1.2	1.2	1.1	1.3	1	1.1
Nucleobindin-1	IPI00132314 (+1)	Q02819	53 kDa	1	4	6	51	0.115	1	0.9	1	1.1	1.3	1	0.9	0.9	1.4	1.2	0.9	0.9
Ras-related protein Rab-5A	IPI00132410	Q9CQD1	24 kDa	1	2	3	12	0.228	1	1.1	1.1	1	1.2	1.2	1.2	1.1	1.2	1	1.1	1.1
Signal recognition particle 14 kDa protein	IPI00132418	P16254	13 kDa	1	2	2	34	0.218	1	0.9	1	1.2	1.2	1.2	1.1	1.1	1.2	1.3	1.1	0.9
Heterogeneous nuclear ribonucleoprotein M	IPI00132443 (+3)	Q9D0E1	78 kDa	1	9	15	53	0.188	1	1.1	1	1.2	1.2	1.3	1.2	1.2	1.3	1.3	1.2	1
UPF0568 protein C14orf166 homolog	IPI00132456	Q9CQE8	28 kDa	1	4	9	42	0.246	1	1.1	0.9	1.1	1.2	1.2	1.1	1.2	1.2	1.1	1.1	1
Cleavage and polyadenylation specificity factor subunit 5	IPI00132473	Q9CQF3	26 kDa	1	2	3	7	0.167	1	1	0.9	1	1.2	1.4	1.2	1.2	1.3	1.3	1.2	1.2
Coactosin-like protein	IPI00132575	Q9CQI6	16 kDa	1	2	3	7	0.303	1	1	0.8	1	0.7	1.1	0.7	0.8	0.7	1	0.9	0.8
Succinyl-CoA:3-ketoacid-coenzyme A transferase 1, mitochondrial	IPI00132653	Q9D0K2	56 kDa	1	5	6	11	0.196	1	0.9	1	0.8	1.2	1.1	1	0.9	1.1	1.3	1	1.2
Annexin A3	IPI00132722	O35639	36 kDa	1	9	11	25	0.378	1	1.1	1	0.9	1	0.9	1	0.9	1	0.9	0.9	1
Dynein light chain 2, cytoplasmic	IPI00132734	Q9D0M5	10 kDa	1	3	5	11	0.382	1	0.9	0.8	0.8	1	0.9	0.9	0.8	1	1.1	1	1
U6 snRNA-associated Sm-like protein LSm7	IPI00132901	Q9CQQ8	12 kDa	1	2	2	3	0.32	1	1	1.2	1	1.1	1.1	0.9	1.1	1.1	1.1	0.8	1.2
Aminoacylase-1	IPI00132960	Q99JW2	46 kDa	1	3	5	8	0.127	1	1.1	1.1	1	1.1	1.1	1.2	1.1	1.1	1	1.1	1.1
Peptidyl-prolyl cis-trans isomerase D	IPI00132966	Q9CR16	41 kDa	1	4	4	14	0.149	1	1.2	1	1.3	1.3	1.2	1.1	0.9	1.3	0.818182	1	0.8
Histidine triad nucleotide-binding protein 2, mitochondrial	IPI00133034	Q9D0S9	17 kDa	1	2	4	10	0.215	1	0.9	1.1	0.8	1.1	1.2	1.2	0.9	1.1	1.3	1.1	1.1
26S protease regulatory subunit 6A	IPI00133206 (+2)	O88685	50 kDa	1	7	14	44	0.251	1	1.2	1.1	1.2	1.3	1.3	1.2	1.1	1.3	1.1	1	0.9
Syntaxin-binding protein 2	IPI00133317 (+1)	Q64324	66 kDa	1	2	3	3	0.0607	1	1.1	1	1.1	1.1	1.1	1.1	1	1.1	1	1	1
26S protease regulatory subunit 4	IPI00133428	P62192	49 kDa	1	3	5	11	0.114	1	1.2	1.1	1.1	1.3	1.3	1.4	1.2	1.4	1.1	1.3	1.1
Protein disulfide-isomerase	IPI00133522	P09103	57 kDa	1	12	21	90	0.332	1	0.7	0.9	0.7	1.1	0.8	0.7	0.7	1	1	0.8	1
Tubulin polymerization-promoting protein family member 3	IPI00133557	Q9CRB6	19 kDa	1	3	7	13	0.244	1	1.1	1.2	1	1.2	1.1	1	1	1.2	0.9	0.9	0.9
Porphobilinogen deaminase	IPI00133589 (+1)	P22907	39 kDa	1	3	5	10	0.144	1	1.1	1.1	1	1.3	1.1	1	1.1	1.2	1	0.9	1
Glucosamine-6-phosphate isomerase 2	IPI00133593 (+2)	Q9CRC9	31 kDa	1	2	2	2	0.0839	1	1.2	1.1	1.1	1.1	1.2	1.1	1.2	1.1	0.9	0.9	1.1
Vacuolar protein sorting-associated protein 4B	IPI00133700	P46467	49 kDa	1	3	4	12	0.108	1	1.2	1.2	1.2	1.4	1.3	1.3	1.2	1.4	1	1.1	1
Protein CutA	IPI00133886 (+1)	Q9CQ89	16 kDa	1	2	4	17	0.208	1	1.1	1	1	1.1	1	1.3	1.1	1.1	1	1.1	1.1
Stress-70 protein, mitochondrial	IPI00133903 (+1)	P38647	74 kDa	1	3	7	24	0.0604	1	0.9	1.2	0.8	1.3	1.3	1.1	0.8	1.4	1.3	0.9	1
Heterogeneous nuclear ribonucleoprotein H	IPI00133916 (+1)	O35737	49 kDa	1	6	12	51	0.203	1	1	1	0.9	1.2	1.1	1.2	1.2	1.2	1.1	1.3	1.3
Protein SEC13 homolog	IPI00133920	Q9D1M0	36 kDa	1	2	4	12	0.124	1	1	1	1	1	1	1.1	1.1	1	1	1.2	1.1
Nucleosome assembly protein 1-like 4	IPI00133977 (+2)	Q78ZA7	47 kDa	1	5	7	20	0.185	1	1.1	1.1	1.1	1.3	1.2	1.2	1.2	1.2	1.1	1.2	1
RuvB-like 1	IPI00133985	P60122	50 kDa	1	3	4	6	0.0899	1	1.1	1	1	1.4	1.4	1.3	1.2	1.4	1.2	1.2	1.1
Endoplasmic reticulum resident protein 44	IPI00134058	Q9D1Q6	47 kDa	1	2	3	7	0.0788	1	0.9	1	0.8	1.2	1	0.9	0.9	1.2	1.1	0.9	1.1
baculoviral IAP repeat-containing 6	IPI00134095	O88738	529 kDa	1	2	2	2	0.00556	1	0.9	1.3	1.2	1.1	1.1	0.8	1.1	1.1	1	0.6	1
Lupus La protein homolog	IPI00134300	P32067	48 kDa	1	4	7	27	0.137	1	0.9	0.9	1.3	1.3	1.3	1.1	1.2	1.3	1.4	1.3	1
Prostaglandin reductase 2	IPI00134334	Q8VDQ1	38 kDa	1	2	4	10	0.0969	1	1.1	1.2	1	1.3	1	1	1	1.3	1	0.8	1
40S ribosomal protein S3	IPI00134599	P62908	27 kDa	1	7	10	27	0.342	1	1.3	1	1.2	1.2	1.4	1.3	1.4	1.3	1.1	1.3	1.3
GTP-binding nuclear protein Ran	IPI00134621	P62827	24 kDa	1	4	7	22	0.213	1	1.3	1.1	1.1	1.2	1.1	1	1	1.2	0.9	1	0.9
Quinone oxidoreductase	IPI00134704 (+1)	P47199	35 kDa	1	2	2	6	0.112	1	1	1.1	1	1.2	1.2	1.2	1.1	1.3	1.2	1.1	1.1
Argininosuccinate synthase	IPI00134746	P16460	47 kDa	1	3	3	9	0.15	1	1.2	1.1	1.2	1.1	1.1	1.2	1.2	1.1	0.9	1.1	1
COP9 signalosome complex subunit 5	IPI00135087	O35864	38 kDa	1	2	2	3	0.0928	1	1.2	1.2	1.2	1.3	1.3	1.3	1.3	1.3	1.1	1	1.1
Acetoacetyl-CoA synthetase	IPI00135189	Q9D2R0	75 kDa	1	3	4	7	0.0417	1	1.2	1.2	1.3	1.4	1.4	1.3	1	1.3	1.1	1.1	0.7
Isocitrate dehydrogenase	IPI00135231 (+1)	O88844	48 kDa	1	12	21	183	0.408	1	1	1.2	1.1	1.2	1.1	1	1	1.1	0.9	1.1	1
Putative hydrolase RBBP9	IPI00135277	O88851	21 kDa	1	3	4	4	0.28	1	1.3	1.3	1.2	1.1	1	1.1	1.2	1.1	0.8	0.9	1
Coronin-7	IPI00135390	Q9D2V7	101 kDa	1	4	5	7	0.0748	1	1	0.9	1.1	1.3	1.1	1.1	1.1	1.2	1.2	1.2	1
26S protease regulatory subunit 8	IPI00135640	P62196	46 kDa	1	5	7	27	0.177	1	1.1	1.1	1.1	1.2	1.2	1.3	1.1	1.3	1.1	1.1	1
Peptidyl-prolyl cis-trans isomerase B	IPI00135686	P24369	24 kDa	1	2	3	13	0.125	1	0.7	0.8	0.7	1.1	0.9	0.7	0.6	1.1	1.3	0.9	0.9
Ras-related protein Rab-11B	IPI00135869 (+5)	P46638	24 kDa	1	2	3	14	0.106	1	1.2	1.2	1.2	1.2	1.1	1.1	1.2	1.3	0.9	0.9	1
Adenylosuccinate synthetase isozyme 2	IPI00135969	P46664	50 kDa	1	6	9	58	0.175	1	1	1.1	1	1	0.9	1	1	1	0.9	0.9	1
Chloride intracellular channel protein 4	IPI00135977	Q9QYB1	29 kDa	1	4	6	8	0.194	1	1.1	1.1	1	1	1	1	1	1.1	0.9	0.9	1
Alpha-adducin	IPI00136000 (+4)	Q9QYC0	81 kDa	1	2	2	3	0.0422	1	1.1	1.1	1.2	1.4	1.4	1.3	1.3	1.4	1.3	1.2	1.1
Antithrombin-III	IPI00136642	P32261	52 kDa	1	8	12	32	0.262	1	1.11111	1.11111	1.11111	0.888889	1.11111	1.11111	1.11111	1	1	1	1.1
Creatine kinase B-type	IPI00136703	Q04447	43 kDa	1	17	55	2576	0.706	1	1	1.1	1.2	1	0.9	1	0.9	1.1	0.9	0.9	1
Spermidine synthase	IPI00136912	Q64674	34 kDa	1	3	4	10	0.0927	1	1.1	1	1	1	1.1	1	1	1.1	1	1	1.1
Immunoglobulin J chain	IPI00136925	P01592	18 kDa	1	3	4	7	0.214	1	1.1	1.6	1	1	1.2	1.2	1.2	1	1.1	0.8	1.1
Vacuolar protein sorting-associated protein 29	IPI00136936 (+1)	Q9QZ88	20 kDa	1	4	4	9	0.258	1	1	1.1	1.1	1	1.1	1.1	1.1	1.1	1	1.1	1
40S ribosomal protein S7	IPI00136984 (+1)	P62082	22 kDa	1	5	11	44	0.278	1	1.1	0.9	1.2	1.1	1.4	1.1	1.1	1	1.3	1.2	1.1
Ras-related protein Rab-2A	IPI00137227	P53994	24 kDa	1	4	7	26	0.25	1	1.1	1.1	1.1	1.1	1.1	1.2	1.2	1.1	1	1	1.1
Cellular nucleic acid-binding protein	IPI00137229 (+3)	P53996	19 kDa	1	3	4	12	0.206	1	1.1	1.2	1.1	1.3	1.3	1.1	1.2	1.3	1.2	1	1.1
Translin-associated protein X	IPI00137296 (+1)	Q9QZE7	33 kDa	1	3	4	10	0.197	1	1.1	1	1.2	1.2	1.2	1.1	1.2	1.2	1.1	1.1	1
Adenylyl cyclase-associated protein 1	IPI00137331	P40124	52 kDa	1	11	25	174	0.395	1	1.11111	1	1	1.22222	1.22222	1	1	1.2	1.1	1	1.11111
Glypican-1	IPI00137336	Q9QZF2	61 kDa	1	2	2	2	0.0682	1	1	1.1	1	1.1	1.1	1.4	1.1	1.1	1.1	1.2	1.1
Transketolase	IPI00137409	P40142	68 kDa	1	11	22	166	0.348	1	1.2	1.3	1.1	1.1	1	1	1.1	1.2	1	1	0.9
Phosphatidylethanolamine-binding protein 1	IPI00137730	P70296	21 kDa	1	5	8	37	0.406	1	1.1	1.2	1	1.1	1	1.1	1	1.1	0.9	1	1
Ig kappa chain V-III region PC 7175	IPI00138175 (+1)	P01671	12 kDa	1	2	4	20	0.306	1	1.33333	1.44444	1.22222	1.22222	1.22222	1.44444	1.22222	1.2	1	1	1
Desmocollin-2	IPI00138209 (+1)	P55292	100 kDa	1	5	8	33	0.0931	1	1.2	1.1	1	1.3	1.2	1.2	1.1	1.3	1	1.1	1.1
Prefoldin subunit 6	IPI00138238 (+1)	Q03958	14 kDa	1	2	2	4	0.157	1	1	1	1	1.2	1.2	1.2	1.2	1.3	1.2	1.1	1.2
Actin-related protein 2/3 complex subunit 4	IPI00138691	P59999	20 kDa	1	3	3	6	0.244	1	1.2	1.1	1.3	1.4	1.2	1.1	1.4	1.2	1	1.1	1
Ubiquitin-60S ribosomal protein L40	IPI00138892 (+9)	P63072	15 kDa	1	3	7	30	0.266	1	1.3	1.2	1.1	1	1.1	1.1	1.3	1	0.9	0.9	1.2
60S ribosomal protein L23	IPI00139780 (+1)	P62830	15 kDa	1	3	7	17	0.271	1	1.3	1.2	1.1	1.3	1.3	1.2	1.3	1.2	1	1.1	1.1
60S acidic ribosomal protein P2	IPI00139795	Q9D0R9	12 kDa	1	4	9	61	0.696	1	0.9	1	0.9	1	1.1	1	1	1	1.2	1	1.2
Bleomycin hydrolase	IPI00153107	Q8R016	53 kDa	1	4	5	6	0.136	1	1.1	1	1	1.1	1	1	0.9	1.2	0.9	0.9	0.9
UDP-glucose 4-epimerase	IPI00153129	Q8R059	38 kDa	1	9	14	35	0.504	1	1.2	1.2	1.2	1.1	1	1.1	1	1	0.888889	0.909091	0.9
Sulfite oxidase, mitochondrial	IPI00153144	Q8R086	61 kDa	1	3	4	5	0.121	1	2.4	2.4	1.6	2.8	1	1	1	0.1	13.5	13.7	14.4
Golgi phosphoprotein 3-like isoform 1	IPI00153146 (+1)	Q8R088	40 kDa	1	4	6	31	0.207	1	1.2	1.2	1.5	1.1	1.3	1.3	1.1	1.3	1.2	1.1	0.7
Pyrroline-5-carboxylate reductase 3	IPI00153234	Q9DCC4	29 kDa	1	3	4	17	0.164	1	1	1	1	1.1	1.2	1.1	1	1.1	1.2	1.1	1
Aldehyde dehydrogenase family 1 member L1	IPI00153317	Q8R0Y6	99 kDa	1	9	13	33	0.164	1	1	1	0.9	1.3	1.2	1.1	1.1	1.3	1.1	1.1	1.2
Protein HID1	IPI00153369 (+1)	Q8R1F6	89 kDa	1	4	5	10	0.0698	1	1	1.2	1.3	1	1.2	1.2	1.1	1	1	1	0.9
Histone H2A.J	IPI00153400 (+5)	Q8R1M2	14 kDa	1	2	5	17	0.202	1	0.6	0.6	0.7	0.8	0.8	0.7	0.8	0.9	1.2	1.2	1.2
Dehydrogenase/reductase SDR family member 11	IPI00153463	Q3U0B3	28 kDa	1	3	5	17	0.192	1	1.2	1	1.1	1.1	1.2	1.2	1.1	1.2	1	1.1	1
Ubiquilin-1	IPI00153642	Q8R317	62 kDa	1	5	12	31	0.196	1	1.2	0.9	1	1.2	1.1	1.3	1	1.3	1.1	1.4	1
TBC1 domain family member 13	IPI00153730	Q8R3D1	46 kDa	1	2	2	2	0.065	1	1.3	1.3	1.4	1.5	1.3	1	1	1.5	1	0.8	0.7
Activator of 90 kDa heat shock protein ATPase homolog 1	IPI00153740	Q78ZA7	38 kDa	1	2	6	16	0.0976	1	1.2	1	1	1.1	1.1	1	1	1.1	0.9	0.9	1
Coiled-coil domain-containing protein 25	IPI00153742	Q78PG9	24 kDa	1	2	2	4	0.0962	1	1.1	1.2	1.1	1.2	1	1	1.1	1.2	0.9	0.8	1
Nuclear inhibitor of protein phosphatase 1	IPI00153750 (+1)	Q8R3G1	39 kDa	1	2	2	3	0.0684	1	0.9	1	1	1.1	1.2	0.8	0.9	1.2	1.3	0.8	1
CD109 antigen	IPI00153809	Q8R422	162 kDa	1	2	2	3	0.0153	1	1	1	1.1	1	0.9	1	1.1	1.1	1	1.1	1
Phosphoribosyl pyrophosphate synthase-associated protein 2	IPI00153950 (+1)	Q8R574	41 kDa	1	3	4	11	0.122	1	1.1	1.2	1.1	1.1	1.2	1.2	1.2	1.2	1.1	1	1
Beta-centractin	IPI00153990	Q8R5C5	42 kDa	1	5	8	16	0.247	1	1.1	1.1	1.2	1	1.2	1.2	1.2	1	1.1	1.1	1
Ubiquitin thioesterase OTUB1	IPI00154004 (+1)	Q7TQI3	31 kDa	1	3	5	12	0.125	1	1.2	1.2	1.1	1.1	1	1.1	1.1	1.1	0.8	0.9	1
Ubiquitin carboxyl-terminal hydrolase 15	IPI00154012 (+2)	Q8R5H1	112 kDa	1	2	2	2	0.0306	1	1.1	1.1	1	1	1	1	1	1	0.9	1	1
Acetyl-CoA acetyltransferase, mitochondrial	IPI00154054	Q8QZT1	45 kDa	1	4	7	14	0.163	1	1	1.1	0.8	1.1	1.2	1	1	1.2	1.3	0.9	1.2
protocadherin 1	IPI00154057 (+1)	Q8QZT6	112 kDa	1	3	6	12	0.0462	1	1.1	1	1	1.1	1.1	1.1	1.2	1.2	1	1.1	1.1
Thioredoxin domain-containing protein 5	IPI00163011 (+2)	Q91W90	46 kDa	1	6	10	54	0.189	1	0.8	1	0.8	1.3	1.1	0.8	0.8	1.2	1.2	0.8	0.9
Golgi reassembly-stacking protein 2	IPI00165716 (+1)	Q99JX3	47 kDa	1	3	4	7	0.197	1	1.1	1.1	1	0.9	1	1	1.1	1	0.9	0.8	1.1
Isochorismatase domain-containing protein 1	IPI00165849	Q91V64	32 kDa	1	5	10	21	0.205	1	1.18182	1	1	1.18182	1.09091	1	1	1.3	1.1	1	1
Ubiquitin-conjugating enzyme E2 N	IPI00165854 (+2)	P61089	17 kDa	1	3	7	26	0.296	1	1.2	1.2	1.2	0.9	0.9	1.1	1	1	0.8	0.9	0.9
Tubulin beta-2C chain	IPI00169463	P68372	50 kDa	1	18	51	443	0.593	-	-	-	-	-	-	-	-	-	-	-	-
5-oxoprolinase	IPI00169473 (+1)	Q8K010	138 kDa	1	5	5	11	0.0753	1	1.1	1.1	1.1	1.2	1.3	1.2	1.2	1.3	1.1	1.1	1
rab11 family-interacting protein 1 isoform 1	IPI00169485	Q9D620	125 kDa	1	2	2	3	0.03	1	1	1.2	1.1	1.2	1.2	1.2	1.2	1.2	1.2	0.9	1.1
Pcdh24 protein	IPI00169506	Q3UN77	143 kDa	1	3	3	6	0.0252	1	1.1	1	0.9	1	0.7	1	1	1	0.7	1	1.1
GDP-mannose 4,6 dehydratase	IPI00169546	Q8K0C9	42 kDa	1	7	10	24	0.242	1	1	1.1	1.1	1.1	1	1	1	1.1	1	0.9	0.9
Fermitin family homolog 3	IPI00169731 (+1)	Q8K1B8	76 kDa	1	2	2	2	0.0421	1	1.2	1.3	1.4	1.1	1.1	1.5	1.3	1.2	0.9	1.2	0.8
cAMP-dependent protein kinase type II-alpha regulatory chain	IPI00169788	P12367	46 kDa	1	8	17	60	0.306	1	1.1	1.1	1.1	1.2	1.2	1.2	1.2	1.2	1.1	1.1	1
Clathrin heavy chain 1	IPI00169916 (+1)	Q68FD5	192 kDa	1	22	47	184	0.21	1	0.909091	1	1	1.18182	1.18182	0.909091	1.09091	1.2	1.2	1.22222	1.11111
Carbonyl reductase [NADPH] 3	IPI00169998	Q8K354	31 kDa	1	3	4	16	0.108	1	0.9	1	1	0.9	1	0.9	0.8	1	1.1	0.9	0.8
DCC-interacting protein 13-beta	IPI00170083	Q8K3G9	74 kDa	1	4	6	13	0.112	1	1.1	1	1	1.1	1.1	1.1	1	1.2	1	1.1	0.9
Supervillin	IPI00170232 (+2)	Q8K4L3	243 kDa	1	2	3	4	0.0157	1	1	0.9	1.1	1.2	1.1	1.2	1.1	1.3	1.1	1.3	1
Apolipoprotein A-I-binding protein	IPI00170307	Q8K4Z3	31 kDa	1	4	5	15	0.22	1	1.1	1.2	1	1.1	1	1.1	1	1.1	0.8	0.9	1
Trans-1,2-dihydrobenzene-1,2-diol dehydrogenase	IPI00172146	Q9DBB8	36 kDa	1	2	2	10	0.0991	1	1.1	1.1	1.2	0.9	1	1.1	1	1	0.9	0.9	0.8
Dynamin-1-like protein	IPI00172221 (+3)	Q8K1M6	80 kDa	1	7	14	65	0.182	1	1.1	1	1.1	1.2	1.1	1.1	1.1	1.2	1	1.1	1
Protein LZIC	IPI00173156	Q8K3C3	22 kDa	1	2	2	3	0.174	1	1.1	1.2	1.1	1.1	1.1	1.1	1	1.2	0.9	0.9	0.9
ankyrin 3, epithelial isoform a	IPI00173248 (+5)	G5E8K5	188 kDa	1	3	4	5	0.0359	1	0.9	0.9	1	1.2	1.1	1.1	1.1	1.2	1.2	1.3	1.1
Actin-related protein 2	IPI00177038	P61161	45 kDa	1	7	13	45	0.338	1	1.09091	1	1	1.09091	1.18182	1	1.09091	1.3	1.2	1.09091	1
Ig mu chain C region membrane-bound form	IPI00177214 (+1)	P01872	53 kDa	1	5	7	13	0.139	1	1.2	1.4	1.6	1.3	1.4	1.4	1.3	1.4	1.2	1	0.8
COP9 signalosome complex subunit 8	IPI00187407	Q8VBV7	23 kDa	1	2	2	5	0.172	1	1.1	1.1	1.3	1.2	1.2	1.3	1.2	1.3	1.1	1.1	0.9
Eukaryotic translation initiation factor 5	IPI00187443	P59325	49 kDa	1	5	7	27	0.152	1	1.1	1	1.3	1.2	1.2	1.1	1.1	1.1	1.1	1	0.9
GTPase IMAP family member 4 isoform a	IPI00187462 (+1)	Q99JY3	38 kDa	1	2	2	5	0.0976	1	1.2	1	1.3	1.1	1.2	1.2	1.2	1.2	1	1.2	0.9
Alcohol dehydrogenase 1	IPI00221400	P00329	40 kDa	1	4	8	36	0.123	1	1	1	1.1	1.2	1	1	1	1.2	1	1	0.9
Fructose-bisphosphate aldolase A	IPI00221402 (+1)	P05064	39 kDa	1	14	37	604	0.596	1	0.9	0.9	0.8	0.9	0.9	0.9	0.9	0.9	1	1	1.22222
Lipoma-preferred partner homolog	IPI00221494	Q8BFW7	66 kDa	1	6	6	19	0.184	1	1.2	1.1	1	1.2	1.3	1.3	1.2	1.2	1.1	1.2	1.2
ADP-ribosylation factor 1	IPI00221613 (+1)	P84078	21 kDa	1	3	4	8	0.227	1	1.4	1.3	1.4	1.1	1.1	1.1	1.2	1.1	0.8	0.9	0.8
Wiskott-Aldrich syndrome protein family member 2	IPI00221723 (+1)	Q8BH43	54 kDa	1	2	2	7	0.0644	1	0.9	1.4	1	1.1	1.3	1.2	1.1	1.2	1.4	0.8	1.1
Selenide, water dikinase 1	IPI00221759	Q8BH69	43 kDa	1	4	5	24	0.184	1	1	1.1	0.9	1.3	1.1	1.2	1.1	1.3	1.1	1.1	1.1
von Willebrand factor A domain-containing protein 5A	IPI00221817	Q99KC8	87 kDa	1	11	16	57	0.192	1	1.22222	1.22222	1.22222	1.22222	1.33333	1.22222	1.44444	1.3	1	1.11111	1
Neural cell adhesion molecule L1-like protein	IPI00222149 (+4)	P70232	135 kDa	1	3	3	4	0.0289	1	1.2	1.2	1.1	1.3	1.4	1.3	1.5	1.3	1.2	1.1	1.3
Inter-alpha-trypsin inhibitor heavy chain H5	IPI00222369	Q8BJD1	107 kDa	1	3	3	6	0.041	1	0.9	1.1	1	1.3	1.1	1.1	1.1	1.3	1.2	1	1
Cytochrome c, somatic	IPI00222419 (+1)	P62897	12 kDa	1	9	16	77	0.59	1	0.9	0.9	1.1	1	1	0.8	1	1	1	0.9	0.9
Pyrethroid hydrolase Ces2e	IPI00222489	Q8BK48	62 kDa	1	3	4	14	0.0769	1	0.9	0.9	0.7	0.8	0.7	0.7	0.6	0.8	0.9	0.888889	0.8
Putative uncharacterized protein	IPI00222496	Q922R8	49 kDa	1	8	17	61	0.276	1	0.727273	0.818182	0.727273	1	0.909091	0.818182	0.636364	1.1	1.1	1	1
Protein RCC2	IPI00222509	Q8BK67	56 kDa	1	2	2	2	0.0635	1	1.3	1.6	1.5	1.5	1.8	1.3	1.5	1.6	1.4	0.8	1
26S proteasome non-ATPase regulatory subunit 11	IPI00222515	Q8BG32	47 kDa	1	3	5	22	0.0853	1	1	1	1	1.2	1.2	1.1	1.1	1.3	1.2	1.1	1.1
Inactive tyrosine-protein kinase 7	IPI00222589	Q8BKG3	118 kDa	1	2	2	4	0.0395	1	1.2	0.9	1.1	1.3	1.1	1.8	1.1	1.3	0.9	1.9	1
Disabled homolog 2	IPI00222828 (+7)	P98078	80 kDa	1	2	3	5	0.0376	1	1	1.1	1.1	1.1	1.1	1.2	1	1.1	1.1	1.1	1
Glutaminyl-tRNA synthetase isoform 1	IPI00223055	Q3TIN2	88 kDa	1	6	7	15	0.115	1	1.1	1	1	1.2	1.1	1	1.2	1.2	1.11111	1	1
Phosphoenolpyruvate carboxykinase [GTP], mitochondrial	IPI00223060 (+1)	Q8BH04	73 kDa	1	2	2	4	0.051	1	1.1	1.2	1	1.2	1.3	1.3	1.1	1.2	1.1	1.1	1.1
Asparaginyl-tRNA synthetase, cytoplasmic	IPI00223415 (+1)	Q8BP47	64 kDa	1	3	7	25	0.0823	1	1.1	1	1.1	1.2	1.2	1.2	1.2	1.2	1	1.1	1.1
Acid trehalase-like protein 1	IPI00223420 (+2)	Q8BP56	76 kDa	1	2	2	2	0.0478	-	-	-	-	-	-	-	-	-	-	-	-
Coatomer subunit gamma	IPI00223437	Q9QZE5	98 kDa	1	15	22	43	0.264	1	1.1	1.1	1.1	1	1.1	1.1	1.1	1.2	1	0.9	0.9
Laminin subunit alpha-4	IPI00223446	P97927	202 kDa	1	7	7	29	0.0661	1	1.1	1	1	1.3	1.3	1.2	1.2	1.4	1.1	1.2	1.2
EGF-containing fibulin-like extracellular matrix protein 1	IPI00223457	Q8BPB5	55 kDa	1	3	3	3	0.114	1	1.1	1.1	0.9	1.1	1	1.1	1.1	1.2	0.9	0.9	1.3
E3 ubiquitin-protein ligase HECTD3	IPI00223661	Q3U487	97 kDa	1	2	2	2	0.0314	1	0.9	0.9	0.9	0.9	0.9	0.8	0.9	0.9	1.1	0.9	1.1
Serine/threonine-protein kinase OSR1	IPI00223738	Q6P9R2	58 kDa	1	2	3	7	0.0474	1	1.1	1.1	1.1	1.1	1.1	1.2	1.1	1.2	1	1.1	1.1
Aldose reductase	IPI00223757	P45376	36 kDa	1	5	8	268	0.187	1	0.9	1.1	1.1	1.1	1.1	1.1	0.9	1.2	1	1	1
Vacuolar protein sorting-associated protein 26B	IPI00223759	Q8C0E2	39 kDa	1	2	3	6	0.0774	1	1.1	1.2	1.1	1.2	1.2	1.2	1.1	1.2	1.1	1.1	1
Pterin-4-alpha-carbinolamine dehydratase	IPI00223800	P61458	12 kDa	1	2	3	25	0.308	1	1.2	1.2	1	1.2	1	1.2	1	1.1	0.9	1	1
L-asparaginase	IPI00223875	Q8C0M9	34 kDa	1	2	3	4	0.0736	1	1.1	1.1	1	1	1	1.1	1	1	0.9	1	1
Rho GTPase-activating protein 1	IPI00224070 (+1)	Q5FWK3	54 kDa	1	2	2	3	0.0585	1	1.1	0.9	1	1.1	1.1	1	1.1	1.1	1	1.1	1.1
Copine-1	IPI00224075	Q8R4X3	59 kDa	1	4	6	14	0.121	1	1	1	1	0.9	0.9	1	1.3	1.1	0.9	1.1	1.2
Glycylpeptide N-tetradecanoyltransferase 1	IPI00224128	O70310	57 kDa	1	5	6	16	0.0907	1	1.2	1.2	1.3	1.2	1.2	1.3	1.2	1.2	1.1	1.1	0.9
DNA-(apurinic or apyrimidinic site) lyase	IPI00224152 (+1)	P28352	35 kDa	1	2	4	9	0.0852	1	1.1	1.1	1.1	1.1	1.3	1.3	1.2	1.1	1.3	1.3	1.1
Sec1 family domain-containing protein 1	IPI00224219 (+1)	Q8BRF7	72 kDa	1	2	3	6	0.0485	1	1.1	1	1.1	1.1	1.2	1	1.2	1.2	1.1	1	1.1
Ras-related protein Rab-5C	IPI00224518 (+1)	P35278	23 kDa	1	5	9	17	0.315	1	1.1	1	1.1	1.2	1.2	1.1	1.1	1.3	1.1	1	1
Heterogeneous nuclear ribonucleoprotein K	IPI00224575 (+1)	P61979	51 kDa	1	10	19	249	0.293	1	1	1	1	1.2	1.1	1	1.1	1.2	1.1	1	1.1
Septin-7	IPI00224626 (+2)	O55131	51 kDa	1	2	4	33	0.112	1	1.1	1	1.1	1.3	1.2	1.1	1.3	1.3	1.2	1.3	1.3
Profilin-1	IPI00224740	P62962	15 kDa	1	9	23	712	0.529	1	1	1	0.9	1.1	0.9	1	0.9	1.2	0.8	0.818182	1
Serine--tRNA ligase, cytoplasmic	IPI00225307 (+1)	P26638	61 kDa	1	9	10	21	0.25	1	1.1	1	1	1.1	1.1	1	1.1	1.1	1	1	1
Cytochrome c oxidase subunit 6B1	IPI00225390	P56391	10 kDa	1	2	3	10	0.291	1	0.5	0.5	0.4	0.7	0.6	0.4	0.5	0.8	1.2	0.9	1.1
Muscleblind-like protein 2	IPI00225400 (+1)	Q8C181	40 kDa	1	2	2	3	0.102	1	1.3	1.1	1.5	1.4	1.3	1.1	1.2	1.4	1	1	0.8
40S ribosomal protein S12	IPI00225634 (+4)	P63323	15 kDa	1	4	12	59	0.379	1	1.1	1	1.1	1.1	1.2	1.1	1.2	1	1.1	1.1	1.1
Heterogeneous nuclear ribonucleoprotein F	IPI00226073 (+1)	Q9Z2X1	46 kDa	1	3	7	53	0.159	1	1.1	1	1.1	1.4	1.2	1.1	1.2	1.4	1.2	1.2	1.1
Calcium/calmodulin-dependent protein kinase type 1D	IPI00226188 (+3)	Q8BW96	43 kDa	1	2	2	7	0.0545	1	1.1	1.2	1.1	1.2	1.2	1.1	1.1	1.2	1	0.9	1
3-ketoacyl-CoA thiolase, mitochondrial	IPI00226430	Q8BWT1	42 kDa	1	3	4	8	0.141	1	1	1.4	0.9	1.1	1.1	1.3	1.1	1.2	1.1	1	1.2
Transgelin	IPI00226515	P37804	23 kDa	1	12	39	1383	0.687	1	0.9	1	0.9	0.8	0.9	1	0.9	1	0.9	1.1	0.9
Myotonin-protein kinase	IPI00226594 (+9)	P54265	69 kDa	1	2	2	2	0.0447	1	1.6	1.4	1.4	1.4	1.2	1.2	1	1.5	0.9	0.9	0.6
EF-hand domain-containing protein D2	IPI00226872	Q9D8Y0	27 kDa	1	2	3	5	0.0958	1	0.8	0.8	0.7	1.2	1	0.9	0.9	1.2	1.2	1	1.4
Thioredoxin	IPI00226993	P10639	12 kDa	1	4	6	59	0.314	1	1	1.1	0.9	1.1	0.9	1	0.9	1.1	0.9	1	1
Vimentin	IPI00227299 (+1)	P20152	54 kDa	1	10	15	129	0.26	1	0.9	1	1.3	1.3	1.2	0.8	1	1.3	1.3	0.8	0.7
14-3-3 protein eta	IPI00227392	P68510	28 kDa	1	2	4	27	0.224	1	1.1	1.1	1	1.1	1.1	1	1	1.1	1	0.9	1
NHL repeat-containing protein 2	IPI00227730	Q8BZW8	78 kDa	1	2	3	8	0.0469	1	1.3	1.2	1.2	1.3	1.2	1.3	1.4	1.2	1	1.2	1.2
Tropomyosin alpha-1 chain	IPI00227835 (+1)	P58771	33 kDa	1	7	12	71	0.225	1	1	0.9	1	1	1	1	1	1	1.1	1	1
Acetyl-CoA acetyltransferase, cytosolic	IPI00228253 (+1)	Q8CAY6	41 kDa	1	3	5	20	0.141	1	1.1	1.1	1	1.2	1.1	1.2	1	1.2	1	1.1	1
Zyxin	IPI00228360 (+2)	Q62523	61 kDa	1	2	3	10	0.0567	1	1	1.1	0.9	1	1	1	1.1	1.1	1	0.9	1.2
Glucose-6-phosphate 1-dehydrogenase X	IPI00228385	Q00612	59 kDa	1	4	6	20	0.124	1	0.9	0.9	1	1.1	1.1	0.9	0.9	1.2	1	1	1
Nicotinate phosphoribosyltransferase	IPI00228491	Q8CC86	58 kDa	1	5	5	5	0.178	1	1.1	1.2	1.1	1.2	1.1	1.2	1.1	1.2	1	0.9	0.9
Glucose-6-phosphate isomerase	IPI00228633	P06745	63 kDa	1	10	27	207	0.229	1	1.22222	1.22222	1.22222	1.11111	1.11111	1.22222	1.33333	1	0.8	0.8	1
Glutathione S-transferase Mu 2	IPI00228820	P15626	26 kDa	1	4	5	60	0.312	1	0.9	1.2	1.5	1	0.9	1.1	1.2	1	1	0.9	0.8
guanylate kinase isoform 1	IPI00228828 (+2)	Q64520	24 kDa	1	2	2	8	0.155	1	1.2	1.2	1.2	1.1	1.1	1.5	1.3	1.1	1	1.2	1.1
Signal transducer and activator of transcription 3	IPI00228955 (+2)	P42227	88 kDa	1	8	11	21	0.194	1	1.1	1.1	1.1	1.2	1.3	1.3	1.4	1	1.2	1.1	1.2
cGMP-specific 3',5'-cyclic phosphodiesterase	IPI00229355	Q8CG03	98 kDa	1	4	5	16	0.0671	1	1.1	1	1.2	1.1	1.1	1.2	1.1	1.2	1.1	1.2	0.9
Junction plakoglobin	IPI00229475	Q02257	82 kDa	1	8	11	26	0.152	1	1.1	1.2	1.2	1.2	1.4	1.3	1.3	1.2	1.3	1	1.2
Sec24 related gene family, member C isoform 1	IPI00229483 (+1)	Q8R2V9	119 kDa	1	4	4	12	0.0602	1	1.1	1	1	1.1	1	1	1.1	1.1	1	1	1.1
L-lactate dehydrogenase B chain	IPI00229510	P16125	37 kDa	1	6	11	37	0.272	1	1.1	1.1	1.1	0.9	0.9	1.2	1.1	0.9	0.9	1	1
Galectin-1	IPI00229517	P16045	15 kDa	1	4	9	199	0.378	1	1.2	1.1	0.9	1	1.1	1	1	1.1	1	1	1
Leukotriene A-4 hydrolase	IPI00229527	P24527	69 kDa	1	10	17	52	0.229	1	1.11111	1.22222	1.11111	1.11111	1.11111	1	1.11111	1.1	0.9	1	1
Talin-2	IPI00229647 (+1)	Q71LX4	272 kDa	1	6	9	149	0.0826	1	1.1	1.2	1.2	1.2	1.4	1.2	1.2	1.2	1.1	1.1	1.1
Glycogen phosphorylase, brain form	IPI00229796	Q8CI94	97 kDa	1	22	43	185	0.337	1	1	1	1	1	1	1	1.16667	1.1	1.1	1	1.1
Coatomer subunit alpha	IPI00229834	Q8CIE6	138 kDa	1	14	19	47	0.181	1	1	1	1	1.1	1.2	1	1.1	1.1	1.2	1	1
Protein arginine N-methyltransferase 5	IPI00229845	Q8CIG8	73 kDa	1	2	2	4	0.0487	1	1.2	1.1	1.1	1.2	1.2	1.2	1.2	1.3	1.1	1	1
Eif3b protein	IPI00229859 (+1)	Q8JZQ9	109 kDa	1	3	7	18	0.0485	1	1	1	1.1	1.1	1.3	1.2	1.3	1.1	1.2	1.1	1.1
Serine/threonine-protein kinase PAK 2	IPI00229884	Q8CIN4	58 kDa	1	4	6	21	0.113	1	1.1	1.1	1.1	1.2	1.2	1.2	1.1	1.2	1.1	1	1
Serpin B5	IPI00229963	P70124	42 kDa	1	5	5	9	0.197	1	1.1	1.1	1.2	1.2	1.2	1.1	1	1.2	1	1	0.9
Protein argonaute-2	IPI00229988	Q8CJG0	97 kDa	1	8	9	16	0.137	1	1.2	1.2	1.3	1.3	1.2	1.2	1.3	1.1	1	1.11111	1.11111
D-dopachrome decarboxylase	IPI00230034	O35215	13 kDa	1	4	8	33	0.517	1	1.1	1	1	1.1	1	1.1	1	1.1	0.9	1	1.1
ATP-dependent RNA helicase DDX3X	IPI00230035	Q62167	73 kDa	1	10	15	35	0.192	1	1	1	1.22222	1.22222	1	1	1.33333	1.2	1	1.1	1.2
Isoform 1 of Alpha-aminoadipic semialdehyde dehydrogenase	IPI00230084 (+1)	Q9DBF1	59 kDa	1	2	3	5	0.0575	1	1.3	1.2	1.2	1.1	1.1	1.1	1.3	1.1	0.8	1	1.1
Heterogeneous nuclear ribonucleoprotein D0	IPI00230086 (+4)	Q60668	36 kDa	1	6	9	32	0.193	1	1.1	1.2	1.1	1.4	1.3	1.1	1.4	1.4	1.2	1	1.2
Protein disulfide-isomerase A3	IPI00230108	P27773	57 kDa	1	6	14	52	0.168	1	0.8	1	0.8	1.3	0.9	0.7	0.6	1.2	1.22222	0.7	0.8
Peptidyl-prolyl cis-trans isomerase FKBP4	IPI00230139	P30416	52 kDa	1	5	9	23	0.153	1	1.1	1.1	1.1	1.2	1.2	1	1	1.2	1.1	1	0.8
Glycerol-3-phosphate dehydrogenase [NAD+], cytoplasmic	IPI00230185 (+1)	P13707	38 kDa	1	3	4	10	0.135	1	0.8	0.8	0.7	0.8	0.7	0.8	0.8	0.8	0.9	1	1.1
Aspartate aminotransferase, cytoplasmic	IPI00230204	P05201	46 kDa	1	7	10	21	0.274	1	1	1	1.1	1	1	1.1	1.1	1	0.9	1.1	1
Glutathione S-transferase Mu 1	IPI00230212	P10649	26 kDa	1	10	19	105	0.505	1	1.2	1.4	1.5	0.9	1	1.2	1.2	0.9	0.8	0.888889	0.8
Mitogen-activated protein kinase 3	IPI00230277 (+1)	Q63844	43 kDa	1	4	5	18	0.176	1	1	1	1	1.2	1.1	1	1.1	1.2	1.1	1	1.1
Eukaryotic peptide chain release factor GTP-binding subunit ERF3A isoform 1	IPI00230355 (+1)	Q8R050	69 kDa	1	3	4	7	0.077	1	1.1	1	1.1	1.2	1.2	1.1	1.1	1.2	1.1	1.1	1
Annexin A1	IPI00230395	P10107	39 kDa	1	12	21	112	0.399	1	1	0.9	0.9	0.8	0.7	0.9	1	0.8	0.7	1	1.1
Macrophage migration inhibitory factor	IPI00230427	P34884	13 kDa	1	2	8	45	0.174	1	1.3	1.1	1.1	1.2	1.2	1.4	1.2	1.3	0.8	1.2	1
Importin subunit alpha-3	IPI00230429	O35344	58 kDa	1	2	2	3	0.0729	1	1.1	1.1	1	1.2	1.1	1.1	1.2	1.2	0.9	1	1.2
Adenosylhomocysteinase	IPI00230440	P50247	48 kDa	1	7	11	34	0.208	1	1.2	1.1	1.1	1.2	1.2	1.3	1.3	1.2	1	1.2	1.2
Hippocalcin-like protein 1	IPI00230449	P62748	22 kDa	1	2	2	9	0.124	1	0.9	0.9	0.9	1.1	1.1	1	1	1.1	1.2	1.1	1.1
U1 small nuclear ribonucleoprotein 70 kDa	IPI00230541 (+2)	Q62376	20 kDa	1	2	2	2	0.151	1	0.9	1.3	1.3	1.3	1.3	1.4	1.2	1.4	1.4	1.1	0.9
Calpastatin	IPI00230641 (+6)	P51125	83 kDa	1	3	5	8	0.0741	1	1	1.1	1	1.2	1.1	1.1	1.1	1.3	1.1	1	1
14-3-3 protein beta/alpha	IPI00230682 (+1)	Q9CQV8	28 kDa	1	4	6	39	0.301	1	1.2	1.2	1.1	1	1.1	1	1	1.1	0.8	0.8	0.9
14-3-3 protein gamma	IPI00230707	P61982	28 kDa	1	3	7	36	0.356	1	1.1	1	1.1	1.1	1.1	1	1	1.2	1	1	1
Succinyl-CoA ligase [ADP-forming] subunit beta, mitochondrial	IPI00261627	Q9Z2I9	50 kDa	1	2	2	2	0.0367	1	0.9	1	0.8	1	1	0.8	0.8	1	1.1	0.7	1
cAMP-dependent protein kinase catalytic subunit beta	IPI00263822 (+3)	P68181	41 kDa	1	2	3	9	0.0969	1	1.1	1.1	1.2	1.3	1.2	1.1	1	1.3	1	1	0.9
Phenylalanine--tRNA ligase alpha subunit	IPI00263874 (+1)	Q8C0C7	58 kDa	1	2	4	31	0.065	1	1	1	1	0.9	1.1	1	1.1	0.9	1	1	1.1
NAD(P)H dehydrogenase [quinone] 1	IPI00263899	Q64669	31 kDa	1	2	3	9	0.157	1	1.1	1.1	1.1	1	1	1.2	1	1	1	1.1	0.9
Glycogenin-1	IPI00264062	Q9R062	37 kDa	1	3	6	19	0.18	1	1	1.2	1	0.9	1	1	1	0.9	1	0.9	1
Phosphatidylinositol-binding clathrin assembly protein	IPI00264501 (+5)	Q7M6Y3	72 kDa	1	2	2	5	0.0424	1	1.1	0.9	1.2	1	1.4	1.2	1.2	1.1	1.1	1.2	1
Phosphoribosylformylglycinamidine synthase	IPI00265406	Q5SUR0	145 kDa	1	4	5	9	0.0576	1	1.2	1.1	1	1.2	1.2	1.3	1.2	1.3	1.22222	1.1	1.2
Mitogen-activated protein kinase kinase kinase MLT	IPI00265705	Q9ESL4	51 kDa	1	3	5	16	0.115	1	1.2	1	1	1	1.2	1.2	1	1.1	1	1.1	1
Cofilin-2	IPI00266188	P45591	19 kDa	1	3	9	71	0.38	1	1	0.9	0.9	1	1	0.9	0.9	1.1	1	0.9	1
Copine-3	IPI00266752	Q8BT60	60 kDa	1	3	4	5	0.0713	1	1.1	0.9	1	1	1	1	1.2	1	0.8	1.1	1.1
Extended synaptotagmin-2	IPI00266942 (+1)	Q3TZZ7	94 kDa	1	2	2	2	0.0367	1	0.9	0.9	1	1	1	1.1	0.9	1	1.1	1.2	0.9
26S proteasome non-ATPase regulatory subunit 1	IPI00267295	Q3TXS7	106 kDa	1	7	7	32	0.107	1	1.1	1.1	1.1	1.3	1.3	1.2	1.2	1.3	1.1	1.1	1.1
CD2-associated protein	IPI00268688	Q9JLQ0	70 kDa	1	3	3	11	0.0628	1	1.1	1.1	1.1	1.3	1.3	1.2	1.2	1.3	1.2	1.1	1
F-actin-capping protein subunit beta	IPI00269481 (+4)	P47757	31 kDa	1	4	6	11	0.25	1	1.1	1.1	1	1.1	1.2	1.1	1.1	1.2	1.1	1	1.1
Heterogeneous nuclear ribonucleoprotein A3	IPI00269661 (+8)	Q8BG05	40 kDa	1	6	13	58	0.201	1	1.1	1	1.2	1.3	1.1	1.1	1.4	1.3	1	1.2	1.1
Phosphoglucomutase-like protein 5	IPI00269750	Q8BZF8	62 kDa	1	12	26	136	0.286	1	1	1.1	1.1	1.1	1.2	1.1	1.3	0.9	1.1	1.22222	1.09091
26S protease regulatory subunit 7	IPI00270326	P46471	53 kDa	1	5	9	20	0.141	1	1.1	1	1.1	1.2	1.2	1.2	1.1	1.2	1.1	1.2	1.1
Ubiquitin carboxyl-terminal hydrolase 14	IPI00270877 (+1)	Q9JMA1	56 kDa	1	5	8	20	0.124	1	1.1	1.2	1.1	1.1	1.1	1.1	1.1	1.1	1.1	0.9	1
Gamma-synuclein	IPI00271440	Q9Z0F7	13 kDa	1	2	3	3	0.293	1	1.1	1.1	1	1.2	1.3	1.3	1.2	1.2	1.2	1.2	1.2
protein disulfide-isomerase A4	IPI00271951	P08003	72 kDa	1	2	3	4	0.0546	1	0.9	1.1	0.9	1.2	1	0.9	0.8	1.2	1.1	0.9	0.9
Protein diaphanous homolog 1	IPI00272104 (+2)	O08808	136 kDa	1	2	3	3	0.0287	1	1.5	1.2	1.6	1.3	1.3	1.7	1.5	1.4	0.8	1.5	0.9
Methionine aminopeptidase 2	IPI00272238	O08663	54 kDa	1	3	3	7	0.0902	1	1.2	1.2	1.3	1.2	1.2	1.3	1.2	1	1.1	1.1	0.9
Methionine aminopeptidase 1	IPI00272622	Q8BP48	43 kDa	1	2	3	7	0.0777	1	1	1	1	1.3	1.2	1.1	1.1	1.3	1.2	1.1	1.1
Aldose reductase-related protein 2	IPI00273096	P45377	36 kDa	1	3	4	12	0.139	1	0.9	1.1	1	1.1	0.9	1	0.9	1.1	1	0.9	0.9
Glyceraldehyde-3-phosphate dehydrogenase	IPI00273646 (+1)	P16858	36 kDa	1	13	44	860	0.637	1	1.2	1.1	1.1	1	0.9	1	1.1	0.9	0.9	1	1
SEC14 domain and spectrin repeat-containing protein 1	IPI00273778	Q80UK0	79 kDa	1	2	3	5	0.0661	1	0.9	1.1	1.2	1.1	1.2	1.3	1.2	1.2	1.3	1.2	1
Beta-arrestin-1	IPI00274186 (+1)	Q8BWG8	47 kDa	1	2	2	2	0.0622	1	1.1	1	1	1.1	1.2	1.1	1.1	1.1	1	1.1	1.1
Cold shock domain-containing protein E1	IPI00274747 (+2)	Q91W50	89 kDa	1	2	2	6	0.0338	1	1	1	1	1.2	1.3	1.1	1.2	1.2	1.1	1	1.1
Fermitin family homolog 2	IPI00276222 (+1)	Q8CIB5	78 kDa	1	12	22	123	0.319	1	1.2	1.1	1.2	1	1.2	1.3	1.3	1	1.1	1.1	1
Proteasome subunit alpha type-4	IPI00277001 (+1)	Q9R1P0	29 kDa	1	4	4	7	0.203	1	1.2	1.2	1.2	1.1	1.2	1.2	1.2	1.2	1	1	1
Macrophage-capping protein	IPI00277930	P24452	39 kDa	1	3	4	15	0.146	1	1.1	1.1	1.1	1.1	1	1.2	1.2	1.1	0.9	1.1	1.1
Basal cell adhesion molecule	IPI00279010 (+1)	Q9R069	71 kDa	1	3	3	6	0.105	1	0.9	1	0.9	1	1	1.3	0.9	1.1	1.1	1.2	1
Acylamino-acid-releasing enzyme	IPI00279218 (+1)	Q8R146	80 kDa	1	5	9	28	0.121	1	1.1	1.1	1.1	1.2	1.1	1.2	1	1.3	1	1.1	1
Alpha-ketoglutarate-dependent dioxygenase FTO	IPI00280462 (+1)	Q8BGW1	58 kDa	1	2	2	2	0.0657	1	1.2	1.1	0.9	1.4	0.9	1.1	1.1	1.4	0.8	1	1.1
Pyridoxal kinase	IPI00283511	Q8K183	35 kDa	1	4	8	30	0.141	1	1.2	1.1	1.1	1.1	1.1	1.3	1.1	1.2	0.9	1.1	1
Hexokinase-1	IPI00283611 (+4)	P17710	108 kDa	1	7	9	30	0.119	1	1.1	1	1.1	1.2	1.1	1	1.2	1.2	1	1.1	1
Proteasome subunit alpha type-1	IPI00283862	Q9R1P4	30 kDa	1	7	11	20	0.24	1	0.9	1	1	1.3	1.3	1	1	1.3	1.4	1	1
Sec24d protein	IPI00284595	Q80V21	113 kDa	1	3	3	3	0.0514	1	1	1	1	1.1	1	1.2	1	1.1	1	1.1	1
Hypoxanthine-guanine phosphoribosyltransferase	IPI00284806	Q64531	25 kDa	1	5	6	17	0.248	1	1.1	1.3	1.1	1.1	1.1	1.1	1.1	1.1	1	0.9	1
Elongation factor 1-alpha 1	IPI00307837	P10126	50 kDa	1	9	26	1133	0.32	1	1.2	1	1.2	1.1	1.1	1.1	1.1	1.3	1	0.9	1
Adapter molecule crk	IPI00307991	Q64010	34 kDa	1	6	9	24	0.349	1	1.2	1.2	1.1	1.2	1.3	1.3	1.1	1.2	1.1	0.909091	1
Adenylosuccinate lyase	IPI00308217 (+1)	P54822	55 kDa	1	6	7	18	0.192	1	1	1	1	1.2	1.1	1	1.2	1.2	1.1	1	1
Drebrin-like protein	IPI00308222 (+2)	Q62418	48 kDa	1	4	5	10	0.148	1	1.1	1.1	1	1.2	1.2	1.2	1.2	1.2	1.2	1	1.1
Lymphatic vessel endothelial hyaluronic acid receptor 1	IPI00308245	Q8BHC0	35 kDa	1	3	4	14	0.0943	1	1	0.9	1	1.3	1.2	1.1	1.3	1.3	1.2	1	1.2
Radixin	IPI00308324 (+1)	P26043	69 kDa	1	2	4	64	0.151	1	1	1	1	1.1	1.1	1.1	1	1.1	1.1	1	1
7-methylguanosine phosphate-specific 5'-nucleotidase	IPI00308345 (+1)	Q3UFY7	30 kDa	1	2	2	6	0.126	1	1.2	1.4	1.1	1	1	1.1	1.1	1	0.8	0.8	1.1
Putative adenosylhomocysteinase 3	IPI00308446 (+5)	Q68FL4	70 kDa	1	3	4	11	0.0653	1	1	1	1	1.1	1.1	1	1	1.1	1.1	1	1
SPARC-like protein 1	IPI00308484	P70663	72 kDa	1	2	3	9	0.0446	1	1.2	1.1	1.2	1.2	1.1	1.3	1.2	1.2	0.9	1.2	1
Calpain-2 catalytic subunit	IPI00308938	O08529	80 kDa	1	7	10	30	0.16	1	1.1	1.1	1.1	1	1	1.3	1	1.1	0.9	1.2	1
Beta-glucuronidase	IPI00309230 (+4)	P12265	74 kDa	1	2	2	2	0.0293	1	0.9	1	0.9	1.4	1.1	1	1	1.4	1.1	1	1.2
Protein unc-45 homolog A	IPI00309724	Q99KD5	103 kDa	1	9	12	29	0.13	1	1.1	1	1.2	1.1	1.1	1.1	1.2	1.1	1.1	1.11111	1
PDZ and LIM domain protein 1	IPI00309768	O70400	36 kDa	1	4	9	41	0.202	1	1	1.2	1	1.4	1.4	1.2	1	1.3	1.2	1	0.9
Four and a half LIM domains protein 1	IPI00309997 (+2)	P97447	32 kDa	1	5	12	78	0.254	1	1.1	1.2	1.2	1	1	0.9	1	1	0.9	0.8	0.8
Serine/threonine-protein phosphatase 2A 65 kDa regulatory subunit A alpha isoform	IPI00310091	Q76MZ3	65 kDa	1	14	18	64	0.333	1	1.1	1	1.1	1	1.1	1	1.2	1.1	0.909091	1	1.09091
AP-2 complex subunit alpha-2	IPI00310131	P17427	104 kDa	1	8	13	30	0.127	1	1.1	1	1.1	1	1.2	1.1	1.2	1	1.1	1.1	1.1
Annexin A6	IPI00310240 (+1)	P14824	75 kDa	1	19	33	187	0.381	1	1	0.777778	1	0.777778	0.777778	0.888889	1.22222	0.7	0.7	1.11111	1.22222
Aldo-keto reductase family 1 member C13	IPI00310658	Q8VC28	37 kDa	1	2	3	47	0.248	1	1	1.2	1.1	1.1	1	1	1	1.2	0.9	0.9	0.9
Triokinase/FMN cyclase	IPI00310669	Q8VC30	60 kDa	1	2	3	4	0.0606	1	1.1	1.4	1.1	1.2	1.1	1.3	1.2	1.2	1	0.9	1.2
Protein Rap1gds1	IPI00310972 (+2)	Q3TU36	61 kDa	1	2	2	8	0.0376	1	1.1	1.2	1	1.2	1.2	1.3	1.2	1.2	1.1	1	1.2
Hephaestin	IPI00311165 (+2)	Q9Z0Z4	95 kDa	1	5	8	43	0.0838	1	1.1	1	1	1.1	1	0.9	1	1.1	0.9	1	1.1
1-phosphatidylinositol 4,5-bisphosphate phosphodiesterase beta-3	IPI00311203	P51432	139 kDa	1	4	7	14	0.0713	1	1	1.1	1.1	1.3	1.3	1.2	1.3	1.3	1.2	1.1	1.2
Bifunctional 3'-phosphoadenosine 5'-phosphosulfate synthase 1	IPI00311335	Q60967	71 kDa	1	3	5	13	0.0994	1	1.1	1	1.1	1.2	1.2	1.1	1	1.2	1.2	1.1	0.9
Caldesmon 1	IPI00311344	Q8VCQ8	89 kDa	1	8	16	31	0.108	1	1	0.9	1	1	1.1	1	1.2	1.1	1.1	1	1.2
Small G protein signaling modulator 3	IPI00311375	Q8VCZ6	87 kDa	1	3	3	4	0.0632	1	1	0.9	1.3	1	1.2	1.2	1.2	0.9	1.4	1.2	0.8
Adiponectin	IPI00311383 (+1)	Q60994	27 kDa	1	2	3	5	0.0891	1	1.3	1.1	1	0.9	1	1.1	1.4	1	0.8	1.1	1.3
AP-3 complex subunit mu-1	IPI00311387 (+1)	Q9JKC8	47 kDa	1	4	5	6	0.134	1	1	1	1.1	1.1	1.2	1.1	1.1	1.1	1.2	1.1	1
Keratin, type I cytoskeletal 18	IPI00311493	P05784	48 kDa	1	6	12	50	0.272	1	0.818182	0.727273	0.727273	0.909091	0.727273	0.636364	0.727273	0.9	0.909091	1	1.2
Ubiquitin-like modifier-activating enzyme 5	IPI00311833	Q8VE47	45 kDa	1	2	3	7	0.0695	1	1.2	1.2	1.1	1.1	1.1	1.1	1.2	1.1	1	0.9	1.1
Serine/threonine-protein phosphatase PP1-beta catalytic subunit	IPI00311873	P62141	37 kDa	1	6	7	28	0.287	1	1.2	1.2	1.2	1	1.1	1	1.1	1.1	0.9	0.9	0.9
Transcription intermediary factor 1-beta	IPI00312128	Q62318	89 kDa	1	6	6	12	0.11	1	1.1	1.1	1.1	1.4	1.4	1.5	1.2	1.4	1.2	1.4	1.1
Eukaryotic peptide chain release factor subunit 1	IPI00312468	Q8BWY3	49 kDa	1	2	3	4	0.0641	1	1	0.8	1.2	1.3	1.3	1.1	1	1.4	1.1	1.4	0.8
60S ribosomal protein L6	IPI00313222 (+1)	P47911	34 kDa	1	2	4	8	0.108	1	1.11111	1.11111	1.11111	1.55556	1.66667	1.22222	1.22222	1.4	1.4	1.1	1.1
Sorting nexin-9	IPI00313275 (+1)	Q91VH2	67 kDa	1	2	2	3	0.0723	1	1.2	1	1.2	1.2	1.3	1.1	1.1	1.3	1.1	1.1	0.9
Ribonuclease inhibitor	IPI00313296 (+1)	Q91VI7	50 kDa	1	8	15	62	0.32	1	1.11111	1.11111	1.11111	1.11111	1	1.22222	1.22222	1.1	1	1	1.1
Integrin beta-4	IPI00313479 (+3)	A2A863	195 kDa	1	3	4	8	0.0285	1	1	1	0.9	1.3	1.3	1.1	1	1.4	1.3	1.1	1.1
Coatomer subunit delta	IPI00313558	Q5XJY5	57 kDa	1	8	13	42	0.162	1	1	1	1.1	1.1	1.1	1	1	1.1	1.1	1	0.9
Hepatoma-derived growth factor	IPI00313817 (+2)	P51859	26 kDa	1	2	2	4	0.143	1	1.1	1.1	0.9	1.3	1.2	1	1.1	1.3	1	0.9	1.2
Lumican	IPI00313900	P51885	38 kDa	1	7	10	38	0.269	1	1.3	1.2	0.9	1.2	1	0.9	0.9	1.1	0.7	0.8	0.9
Histone-lysine N-methyltransferase setd3	IPI00313968 (+2)	Q91WC0	67 kDa	1	2	3	6	0.037	1	1	1	1	1.1	1.2	1.1	1	1.1	1.2	1.1	1
Villin-1	IPI00314041	Q62468	93 kDa	1	13	23	96	0.273	1	0.909091	0.909091	0.818182	1.09091	1	1	0.909091	1.1	1.1	1.1	1
Tyrosine--tRNA ligase, cytoplasmic	IPI00314153	Q91WQ3	63 kDa	1	5	8	14	0.115	1	1	1.1	1	1.1	1	1	1	1.2	1	0.9	1
Carbonyl reductase [NADPH] 1	IPI00314191	P48758	31 kDa	1	7	12	43	0.267	1	1.1	1.2	1.2	1.1	1	1	1	1.2	0.9	0.9	0.8
Proteasome subunit beta type-3	IPI00314467	Q9R1P1	23 kDa	1	3	4	14	0.215	1	1.2	1.2	1.2	1.2	1.2	1.2	1	1.2	1	0.9	0.8
Smoothelin	IPI00314543 (+2)	Q921U8	100 kDa	1	3	7	20	0.0553	1	1	0.8	1	1.1	1.1	0.9	1.1	1.1	1.2	1.1	1.1
Acidic leucine-rich nuclear phosphoprotein 32 family member A	IPI00314736 (+2)	O35381	29 kDa	1	3	7	28	0.162	1	1.1	1.3	1.1	1.3	1.2	1.3	1.2	1.4	1	1	1
WD repeat-containing protein 1	IPI00314748	O88342	66 kDa	1	16	33	128	0.452	1	1.1	1.1	1	1.1	1.1	1.1	1.1	1.1	1	1	1
Argininosuccinate lyase	IPI00314788	Q91YI0	52 kDa	1	3	6	8	0.0841	1	0.9	1.1	1.1	1.1	0.9	1.1	1.1	1.2	0.9	1.1	1.1
Twinfilin-1	IPI00314844	Q91YR1	40 kDa	1	3	7	18	0.129	1	0.9	1	1	1.1	1.1	1.1	1.1	1.2	1.2	1.1	1.2
60S acidic ribosomal protein P0	IPI00314950	P14869	34 kDa	1	9	13	83	0.404	1	1	1	1.1	0.9	1.2	1	1.2	0.9	1.1	0.909091	1.1
Transforming protein RhoA	IPI00315100	Q9QUI0	22 kDa	1	4	5	6	0.269	1	1.2	1.1	1.1	1.3	1.2	1.2	1.2	1.3	1.1	1	1.1
Dynein light chain roadblock-type 1	IPI00315225 (+1)	P62627	11 kDa	1	3	5	7	0.51	1	1	1	1	1.1	1.2	1	1.1	1.1	1.2	0.9	1.1
Purine nucleoside phosphorylase	IPI00315452 (+1)	P23492	32 kDa	1	5	9	42	0.232	1	1	1.1	1.1	1.2	1.1	1.1	1.1	1.3	1	1.1	1
Arginine--tRNA ligase, cytoplasmic	IPI00315488	Q9D0I9	76 kDa	1	7	7	12	0.135	1	1.3	1.3	1.2	1.2	1.1	1.1	1.3	1.1	0.9	0.8	1
Glutaredoxin-3	IPI00315550	Q9CQM9	38 kDa	1	4	5	8	0.148	1	1	1	1	1.1	1	0.9	0.9	1.1	1	1	1
Cytosolic non-specific dipeptidase	IPI00315879	Q9D1A2	53 kDa	1	7	10	17	0.234	1	1.1	1.1	1	1.1	1	1	1	1.1	0.9	0.9	1
V-type proton ATPase subunit F	IPI00315999	Q9D1K2	13 kDa	1	2	3	6	0.345	1	1	1.2	1.1	1.2	1.1	1.1	1.1	1.2	1.1	0.9	1
Coatomer subunit gamma-2	IPI00316359 (+1)	Q9QXK3	98 kDa	1	2	4	10	0.054	1	1.1	1.1	1.2	1.1	1.3	1.1	1.1	1.1	1.1	1	0.9
Catenin delta-1	IPI00316623 (+17)	P30999	103 kDa	1	5	8	47	0.0927	1	1.2	1.4	1.4	1.2	1.4	1.4	1.4	1.3	1.4	1	1.1
DNA damage-binding protein 1	IPI00316740 (+1)	Q3U1J4	127 kDa	1	4	5	9	0.0368	1	1.1	1.1	1	1.1	1.1	1.1	1.1	1.1	1.1	1	1.1
Annexin A5	IPI00317309	P48036	36 kDa	1	13	20	132	0.52	1	1.1	1	1	1.1	0.8	0.9	1	1.1	0.777778	1	1
Protein transport protein Sec23B	IPI00317604	Q9D662	86 kDa	1	11	18	48	0.179	1	0.909091	1	0.909091	0.909091	0.909091	0.909091	0.909091	1	1	0.9	1
E3 UFM1-protein ligase 1	IPI00317684	Q8CCJ3	90 kDa	1	2	3	8	0.0454	1	1.2	1.2	1.2	1.1	1.2	1.2	1.3	1.1	0.9	1.1	1.1
Heat shock 70 kDa protein 4L	IPI00317710 (+1)	P48722	94 kDa	1	5	6	21	0.126	1	1.1	1	1.1	1.1	1.2	1.2	1	1.2	1.1	1.3	1
Guanine nucleotide-binding protein subunit beta-2-like 1	IPI00317740	P68040	35 kDa	1	12	20	63	0.574	1	1.3	1.1	1.4	1	1.2	1.1	1.4	1.1	1	1	0.9
Nucleolin	IPI00317794	P09405	77 kDa	1	10	15	58	0.178	1	1.1	1.3	1.2	1.4	1.5	1.3	1.4	1.3	1.3	0.909091	1.1
3'(2'),5'-bisphosphate nucleotidase 1	IPI00318545	Q9Z0S1	33 kDa	1	6	12	43	0.282	1	1	1.1	1	1	1	1	0.9	1	0.888889	1	1
Interleukin enhancer-binding factor 2	IPI00318550	Q9CXY6	43 kDa	1	3	3	13	0.0897	1	1	1	1	1.2	1.2	1.2	1.2	1.2	1.1	1.1	1.2
Isocitrate dehydrogenase [NADP], mitochondrial	IPI00318614	P54071	51 kDa	1	7	10	31	0.204	1	0.8	1.1	0.9	1.1	1.1	0.9	0.9	1.1	1.4	0.8	1
Cadherin-1	IPI00318626	P09803	98 kDa	1	8	16	87	0.162	1	1.1	1.1	1	1.2	1	1.1	1.2	1.1	0.9	1	1.3
EH domain-containing protein 4	IPI00318671	Q9EQP2	62 kDa	1	5	5	33	0.145	1	1.1	1	1.3	1.2	1.4	1.1	1.3	1.2	1.2	1.1	1
Calcium-binding protein 39	IPI00318778	Q06138	40 kDa	1	2	2	5	0.0616	1	1.1	1	1.3	1.1	1.1	1.1	1.2	1.1	1	1.1	1
Elongation factor 1-gamma	IPI00318841	Q9D8N0	50 kDa	1	8	21	93	0.291	1	1.2	1.2	1.2	1.3	1.4	1.1	1.3	1.3	1.2	1	1.1
Phosphoacetylglucosamine mutase	IPI00318898 (+2)	Q9CYR6	60 kDa	1	3	3	8	0.0712	1	1.1	1.2	1.1	1.1	1	1	1	1.1	0.9	0.8	1
26S proteasome non-ATPase regulatory subunit 12	IPI00318982	Q9D8W5	53 kDa	1	3	3	4	0.0833	1	1.3	0.5	1.1	1.3	1.4	1.3	1.5	1.3	1.1	3	1.4
Tumor protein D54	IPI00319046 (+5)	Q9CYZ2	24 kDa	1	2	5	7	0.15	1	1	1	1.1	1.2	1.2	1.2	1.1	1.3	1.2	1.2	1
Perilipin-3	IPI00319270	Q9DBG5	47 kDa	1	6	7	20	0.302	1	1.1	1.1	1.2	1.2	1.3	1.2	1.2	1.2	1	1.2	1.1
Nck-associated protein 1	IPI00319320 (+3)	P28660	129 kDa	1	3	4	5	0.0505	1	1	1.2	1.2	1.2	1.2	1	1.2	1.1	1.2	0.9	1
Glutathione peroxidase 1	IPI00319652	P11352	22 kDa	1	3	3	5	0.199	1	1	1.2	1	1.1	1.2	1.1	1	1.2	1.1	0.9	1
Spectrin beta chain, non-erythrocytic 1	IPI00319830	Q62261	274 kDa	1	28	41	138	0.159	1	0.9	1.1	1	1.1	1.3	1.2	1.2	1.2	1.3	1.1	1.2
26S proteasome non-ATPase regulatory subunit 6	IPI00319965	Q99JI4	46 kDa	1	2	2	3	0.0617	1	1.2	1.1	1.2	1.4	1.3	1.3	1.3	1.4	1.1	1.2	1.1
78 kDa glucose-regulated protein	IPI00319992	P20029	72 kDa	1	11	24	143	0.188	1	0.8	0.9	0.7	1.1	1	0.9	0.8	1.2	1.2	0.9	1.1
L-lactate dehydrogenase A chain	IPI00319994 (+1)	P06151	36 kDa	1	13	25	120	0.452	1	1.1	1.1	1.1	0.9	0.8	0.9	1.2	0.9	0.9	0.8	1.1
Non-POU domain-containing octamer-binding protein	IPI00320016	Q99K48	55 kDa	1	4	10	26	0.137	1	1	0.909091	1.18182	1.18182	1.45455	1.09091	1.18182	1.2	1.3	1.3	1.1
Nicotinamide phosphoribosyltransferase	IPI00320188	Q99KQ4	55 kDa	1	2	2	2	0.0754	1	1	1	1	0.9	1	1	1.1	1	1	1	1.1
Elongation factor 1-beta	IPI00320208	O70251	25 kDa	1	4	8	79	0.307	1	1.1	1.2	1.1	1.2	1.2	1.1	1.2	1.2	1.1	1.1	1.1
T-complex protein 1 subunit beta	IPI00320217	P80314	57 kDa	1	14	25	213	0.464	1	1	1	1.1	1.1	1.1	1.2	1.1	1.1	1.2	1.2	1
Tetranectin	IPI00320239 (+1)	P43025	22 kDa	1	3	4	16	0.163	1	1.1	1	0.9	1.1	0.9	0.8	0.7	1.1	0.8	0.9	0.8
Epiplakin	IPI00320459	Q8R0W0	725 kDa	1	8	12	36	0.0289	1	1	0.9	0.9	1.1	1.1	1	1.2	1.1	1.1	1.1	1.3
Valacyclovir hydrolase	IPI00320462	Q8R164	34 kDa	1	3	3	4	0.13	1	0.8	1.2	0.9	1	1.1	1.2	0.9	1.1	1.3	0.9	1
Beta-adrenergic receptor kinase 1	IPI00320687 (+1)	Q99MK8	80 kDa	1	3	3	3	0.0668	1	1.1	1.1	1.1	1.2	1.2	1.1	1	1.3	1.1	1.1	0.9
Alanine--tRNA ligase, cytoplasmic	IPI00321308	Q8BGQ7	107 kDa	1	7	11	35	0.118	1	1.2	1.3	1.1	1.1	1.1	1.1	1.1	1.2	1	0.9	1
1-phosphatidylinositol 4,5-bisphosphate phosphodiesterase delta-1	IPI00321515	Q8R3B1	86 kDa	1	5	6	14	0.128	1	1.1	1	1	1.1	1.1	1.1	1.1	1.1	1.1	1.1	1.1
Bifunctional epoxide hydrolase 2	IPI00321617	P34914	63 kDa	1	3	3	5	0.0993	1	1	1	1.1	0.8	0.9	1.1	0.9	0.9	0.9	0.9	0.9
Eukaryotic translation initiation factor 3 subunit C	IPI00321647	Q8R1B4	106 kDa	1	2	3	15	0.0351	1	1.1	1.3	1.1	1.2	1.3	1.4	1.3	1.2	1.2	1.1	1.2
Lactoylglutathione lyase	IPI00321734	Q9CPU0	21 kDa	1	4	7	25	0.304	1	1.1	1.3	1	1.1	0.9	1	1	1.1	0.9	0.818182	0.9
Ketosamine-3-kinase	IPI00321994	Q8K274	34 kDa	1	2	2	4	0.107	1	1.2	1.1	1	1.1	1.1	1.2	1	1.1	0.9	1.1	1
Thimet oligopeptidase	IPI00322150	Q8C1A5	78 kDa	1	3	3	7	0.0713	1	1.1	1.1	1.1	1	1.1	1	1.1	1.1	1	0.9	1
N-acylneuraminate cytidylyltransferase	IPI00322206	Q99KK2	48 kDa	1	2	2	3	0.0625	1	0.9	0.8	0.9	1	1	1.1	0.9	1	1.1	1.5	1
histidine-rich glycoprotein	IPI00322304	Q9ESB3	60 kDa	1	3	3	5	0.0951	1	1	1	1.2	1.1	0.9	1.2	1.2	1.1	0.9	1.2	1
Rho GDP-dissociation inhibitor 1	IPI00322312	Q99PT1	23 kDa	1	2	4	6	0.152	1	1.1	1.1	1	1.2	1.1	1.1	1.1	1.2	1	1	1.1
Ubiquitin-conjugating enzyme E2 K	IPI00322440	P61087	22 kDa	1	2	4	9	0.14	1	1.1	1.1	1	1.1	1.1	1.1	1	1.1	1	1	1.1
Bifunctional coenzyme A synthase	IPI00322610	Q9DBL7	62 kDa	1	2	2	2	0.0497	1	1	0.9	1.2	1.1	1.2	1.3	1.5	1.1	1.2	1.4	1.3
Fibulin-1	IPI00322748	Q08879	78 kDa	1	3	4	22	0.0738	1	1.1	1.1	1	1.1	1	1.2	1.1	1.2	1	1.1	1.1
Phenylalanine--tRNA ligase beta subunit	IPI00322828	Q9WUA2	66 kDa	1	6	6	15	0.132	1	1.2	1.1	1.1	1.2	1.2	1.2	1.3	1.2	1.2	0.9	1
Inter-alpha-trypsin inhibitor heavy chain H1	IPI00322867 (+1)	Q61702	102 kDa	1	5	6	11	0.133	1	1	1	1	1	1.1	1.2	1.1	1.1	1	1.1	1.1
ATP-binding cassette sub-family E member 1	IPI00322869	P61222	67 kDa	1	3	4	4	0.114	1	1.3	1.3	1.1	1.1	1.1	1.2	1.1	1.1	0.9	0.9	1
Plasminogen	IPI00322936	P20918	91 kDa	1	6	7	13	0.127	1	1.2	0.9	1	1	0.9	1	0.9	1.1	0.7	1.2	0.9
Fibulin-5	IPI00323035	Q9WVH9	50 kDa	1	4	7	18	0.132	1	1	0.9	0.9	1	0.9	1	1.1	1.1	0.9	1.2	1.3
Programmed cell death protein 4	IPI00323064	Q61823	52 kDa	1	4	4	14	0.149	1	1	1.1	1.1	1.3	1.3	1.3	1.3	1.3	1.2	1.2	1.1
Rab GDP dissociation inhibitor alpha	IPI00323179	P50396	51 kDa	1	3	3	37	0.123	1	1.1	1	1.1	1.1	1	1.1	1	1.1	0.9	1.1	0.9
Guanylate-binding protein 1	IPI00323251	Q9Z0E6	67 kDa	1	4	6	32	0.126	1	1.1	1	1	1.3	1.1	0.9	1.1	1.4	1.1	1	1.1
Tight junction protein ZO-2	IPI00323349 (+1)	Q9Z0U1	131 kDa	1	2	2	5	0.0249	1	1.1	1.1	1.3	1.3	1.3	1.2	1.2	1.3	1.2	1.1	0.9
Heat shock cognate 71 kDa protein	IPI00323357	P63017	71 kDa	1	22	52	499	0.457	1	1	1.1	1.2	1.3	1.2	1.1	1	1.2	1.22222	1	0.9
Programmed cell death 6-interacting protein	IPI00323483 (+2)	Q9WU78	97 kDa	1	6	8	25	0.113	1	1	1.1	1	1.1	1	1	1	1.1	1	1	1.1
Malate dehydrogenase, mitochondrial	IPI00323592	P08249	36 kDa	1	11	26	179	0.464	1	0.8	1	0.7	1.1	1.1	1	0.7	1.2	1.4	0.9	1.2
Coronin-1A	IPI00323600	O89053	51 kDa	1	3	6	12	0.0998	1	1.1	1.1	1.1	1.2	1.2	1.1	1	1.2	1	1	1
Complement C3	IPI00323624	P01027	186 kDa	1	18	26	74	0.17	1	1.22222	0.888889	1	1.11111	1	1.22222	1.33333	1.1	0.8	1.18182	1.3
Trifunctional purine biosynthetic protein adenosine-3	IPI00323644	Q64737	108 kDa	1	9	15	32	0.171	1	1	1.1	1.1	1.1	1.1	1.3	1.1	1.1	1.1	1	1
Actin-like protein 6A	IPI00323660	Q9Z2N8	47 kDa	1	2	2	5	0.0746	1	1.1	1	1.2	1.2	1.3	1.3	1.3	1.2	1.2	1.2	1.1
DNA replication licensing factor MCM2	IPI00323820	P97310	103 kDa	1	3	4	6	0.0504	1	1.1	1.2	1.2	1.2	1.4	1.1	1.1	1.3	1.2	0.9	0.9
Kallikrein-1	IPI00323869	P15947	29 kDa	1	3	4	9	0.134	1	1.1	1.3	1	1.3	1	1.2	1	1.3	1	0.9	1
Importin subunit beta-1	IPI00323881	P70168	97 kDa	1	8	11	33	0.126	1	1.09091	1.09091	1.09091	1.18182	1.09091	1	1.18182	1.2	1.22222	1	1
RAC-alpha serine/threonine-protein kinase	IPI00323969	P31750	56 kDa	1	2	2	2	0.0479	1	1.1	1.1	1	1.4	1.1	1.3	1.2	1.5	1.1	1.2	1.1
Rabankyrin-5	IPI00329843	Q810B6	129 kDa	1	2	3	4	0.0445	1	1.1	1	1	1.1	1	1.2	1.1	1.1	1	1.2	1.1
Protein-L-isoaspartate(D-aspartate) O-methyltransferase	IPI00329913 (+2)	P23506	25 kDa	1	2	4	12	0.225	1	1.1	1	1	1.1	1	1.2	1	1.1	1	1.2	1
Fucokinase, isoform CRA_a	IPI00329962 (+1)	Q7TSB1	119 kDa	1	3	3	8	0.0734	1	1.1	1.1	1	1.1	1.1	1.3	1.1	1.1	1.1	1.2	1.1
Acetyl-coenzyme A synthetase, cytoplasmic	IPI00330302 (+2)	Q9QXG4	79 kDa	1	3	3	5	0.0813	1	1.1	1.1	1.1	1.3	1.1	1.1	1.1	1.3	1	1	1
Bifunctional purine biosynthesis protein PURH	IPI00330303	Q9CWJ9	64 kDa	1	14	27	170	0.373	1	1	1	1	1.1	1.1	1	1	1.1	1.1	1	1
Cytoplasmic FMR1-interacting protein 1	IPI00330476	Q7TMB8	145 kDa	1	6	6	14	0.0591	1	1.2	1	1.2	1.3	1.3	1.2	1.3	1.2	1.1	1.1	0.9
KN motif and ankyrin repeat domain-containing protein 2	IPI00330497	Q8BX02	90 kDa	1	3	4	11	0.0498	1	0.9	0.9	1.1	1.1	0.8	0.9	1.2	1.1	1	1	1.2
Biliverdin reductase A	IPI00330627	Q9CY64	34 kDa	1	2	2	3	0.108	1	1	1.1	1	1.4	1.1	1.1	1.1	1.4	1	1	1
DDRGK domain-containing protein 1	IPI00330679	Q80WW9	36 kDa	1	2	3	7	0.137	1	1.2	1	1	1	1.1	1.2	1.3	1	0.9	1.1	1.2
Niban-like protein 1	IPI00330695	Q8R1F1	85 kDa	1	2	2	2	0.0614	1	1	1	0.9	0.7	0.9	0.9	1	0.8	0.9	0.9	1.2
Heat shock protein HSP 90-alpha	IPI00330804	P07901	85 kDa	1	9	15	170	0.256	1	1.5	1.2	1.2	1.2	1.5	1.5	1.3	1.3	1	1	0.9
BSD domain-containing protein 1	IPI00330806	Q80Y55	47 kDa	1	2	2	2	0.0773	1	1.1	1.2	1.1	1.2	1.3	1.4	1.1	1.2	1.2	1.2	1
Complement C5	IPI00330833	P06684	189 kDa	1	2	2	2	0.0173	1	1.1	0.9	1.1	1	1	1.2	1	1.1	0.8	1.3	0.9
Ezrin	IPI00330862	P26040	69 kDa	1	8	16	78	0.261	1	1	1	1	1.1	1.1	1	0.9	1.2	1.1	0.9	1
STE20-like serine/threonine-protein kinase	IPI00331076 (+1)	O54988	141 kDa	1	2	2	2	0.0276	1	1.2	1.1	1	1.3	1.3	1.2	1.2	1.3	1.1	1.1	1.1
Pigment epithelium-derived factor	IPI00331088	P97298	46 kDa	1	2	2	9	0.108	1	0.7	0.8	1	0.7	0.8	0.9	0.8	0.9	1	1.3	0.8
UMP-CMP kinase	IPI00331146	Q9DBP5	26 kDa	1	5	11	53	0.3	1	1.1	1.2	1	1.2	0.9	1	0.9	1.2	0.8	0.8	0.9
T-complex protein 1 subunit eta	IPI00331174	P80313	60 kDa	1	6	10	26	0.199	1	1	1.1	1	1.1	1.2	1.1	1.1	1	1.11111	1	1
Histone-lysine N-methyltransferase SETD7	IPI00331236	Q8VHL1	41 kDa	1	2	4	8	0.0984	1	1.1	1	1.1	1.1	1	0.9	0.9	1.2	0.9	0.9	0.8
Bifunctional UDP-N-acetylglucosamine 2-epimerase/N-acetylmannosamine kinase	IPI00331262 (+1)	Q91WG8	83 kDa	1	6	7	23	0.114	1	1	1	1.1	1.1	1.2	1	0.9	1.1	1.2	0.9	0.9
Ras suppressor protein 1	IPI00331321	Q01730	31 kDa	1	6	14	83	0.523	1	1.1	1	1	1.2	1.4	1.1	1.2	1.1	1.33333	1.22222	1.2
Aspartyl aminopeptidase	IPI00331394 (+1)	Q9Z2W0	52 kDa	1	8	12	40	0.293	1	1.1	1	1	1.1	1.1	1.3	1.1	1.1	1.1	1.2	1.1
Cysteine--tRNA ligase, cytoplasmic	IPI00331422 (+1)	Q9ER72	95 kDa	1	3	3	5	0.0614	1	1.1	1.2	1.1	1.1	1.2	1	1.1	1.1	1	1	1
U4/U6 small nuclear ribonucleoprotein Prp31	IPI00331424 (+2)	Q8CCF0	55 kDa	1	2	2	3	0.0601	1	1.2	1	1.3	1.2	1.4	1.4	1.4	1.3	1.2	1.6	0.9
Cytosol aminopeptidase	IPI00331436 (+1)	Q9CPY7	56 kDa	1	9	14	33	0.245	1	1	1.1	1.1	1.2	1.1	1.1	1.1	1.2	1	1	1.1
Importin-7	IPI00331444	Q9EPL8	119 kDa	1	3	4	6	0.0443	1	1.2	1	1.2	1.3	1.5	1.3	1.3	1.3	1.2	1.3	1
60S ribosomal protein L11	IPI00331461 (+4)	Q9CXW4	20 kDa	1	2	5	43	0.124	1	1.1	0.9	1.2	1.2	1.4	1.2	1.2	1.2	1.3	1.2	1
Aflatoxin B1 aldehyde reductase member 2	IPI00331490	Q8CG76	41 kDa	1	6	7	18	0.221	1	1	1.1	1	1.2	1.1	1.1	1	1.2	1.2	1	1
Septin-8	IPI00331497 (+4)	Q8CHH9	50 kDa	1	3	3	20	0.174	1	1.1	1.1	1.1	1.2	1.3	1.2	1.2	1.2	1.2	1.1	1.1
Glutaredoxin-1	IPI00331528	Q9QUH0	12 kDa	1	4	4	9	0.664	1	1.11111	1.11111	0.888889	1.22222	1.11111	1.11111	1	1.3	1	1	1
ATP-dependent 6-phosphofructokinase, muscle type	IPI00331541	P47857	85 kDa	1	5	7	30	0.144	1	0.9	0.8	0.8	0.9	1	0.9	0.9	0.9	1.1	1.1	1.2
Heat shock-related 70 kDa protein 2	IPI00331546	P17156	70 kDa	1	6	9	112	0.166	1	1.2	1.1	1.1	1.3	1.3	1.3	1.4	1.4	1	1.2	1.3
Heat shock 70 kDa protein 4	IPI00331556	Q3U2G2	94 kDa	1	13	25	104	0.22	1	1.2	1.1	1.1	1.1	1.2	1.2	1.2	1.2	1.1	1	1.1
Protein Noxp20	IPI00331605	Q9D281	61 kDa	1	2	3	8	0.0527	1	1.1	1.2	1.2	1	1	1.1	1.1	1	0.9	0.9	0.9
Proteasome subunit alpha type-3	IPI00331644	O70435	28 kDa	1	3	5	12	0.137	1	1.1	1.2	1.1	1.2	1.3	1	1.1	1.2	1.1	0.8	1.11111
Gamma-enolase	IPI00331704	P17183	47 kDa	1	3	6	328	0.267	1	1.2	1.2	1.1	1.2	1.2	1.3	1.2	1.3	1	1.1	1.1
Malate dehydrogenase, cytoplasmic	IPI00336324	P14152	37 kDa	1	9	17	120	0.338	1	1.1	1.1	1.1	1.1	1	1.1	1	1.1	0.9	1	1
Pyridoxal-dependent decarboxylase domain-containing protein 1	IPI00336503 (+2)	Q99K01	87 kDa	1	11	19	57	0.208	1	1.3	1.2	1.3	1	1.1	1	1.3	1	1	0.9	0.9
Glycerol-3-phosphate dehydrogenase 1-like protein	IPI00336807 (+1)	Q3ULJ0	38 kDa	1	2	4	13	0.094	1	1.2	1.2	1.1	1.3	1.1	1.1	1.3	1.3	1	0.9	1
N(G),N(G)-dimethylarginine dimethylaminohydrolase 2	IPI00336881	Q99LD8	30 kDa	1	2	2	2	0.102	1	1	1.2	1.1	1.2	1.3	1.1	1.2	1.2	1.2	0.9	1.1
Ras-related protein Rab-21	IPI00337980 (+1)	P35282	24 kDa	1	3	3	17	0.144	1	1.3	1.2	1.5	1.2	1.2	1.2	1.2	1.2	1	0.9	0.8
Phosphoglucomutase-2	IPI00338302	Q7TSV4	69 kDa	1	4	6	13	0.0903	1	1	1.18182	1	1.18182	1.18182	1.18182	0.909091	1.3	1.1	1.1	1
Regulation of nuclear pre-mRNA domain-containing protein 1B	IPI00338515 (+3)	Q9CSU0	37 kDa	1	3	3	17	0.12	1	1.1	1	1.3	1.2	1.3	1.3	1.2	1.3	1.2	1.2	1
Lamb1-1 protein	IPI00338785 (+1)	Q8K271	202 kDa	1	3	4	11	0.0289	1	1.1	1	0.9	1.4	1.2	1	1.1	1.4	1.1	1	1.2
ATP-dependent RNA helicase A	IPI00339468	O70133	150 kDa	1	14	17	32	0.146	1	1	1.1	1.1	1.1	1.3	1	1.2	1.2	1.3	0.9	1.1
Bifunctional glutamate/proline--tRNA ligase	IPI00339916	Q8CGC7	170 kDa	1	6	8	33	0.0675	1	1.1	1.1	1	1.2	1.2	1.1	1.1	1.3	1.1	1.1	1
Testin	IPI00344307	P47226	48 kDa	1	4	9	30	0.119	1	1.1	1	1	1.2	1.1	1.1	1	1.2	1	1.1	1.1
Plastin-1	IPI00344681	Q3V0K9	70 kDa	1	5	9	34	0.105	1	1.1	1	0.9	1.2	1.2	0.9	0.8	1.2	1.3	0.9	0.8
Heat shock 70 kDa protein 1A	IPI00346073	Q61696	70 kDa	1	15	35	219	0.375	1	1.18182	0.909091	1	1.18182	1.09091	1.27273	1	1.3	0.9	1.22222	1.1
AP-1 complex subunit beta-1	IPI00346965	O35643	104 kDa	1	17	23	54	0.247	1	1	1.1	1.1	1	1.1	1	1	1.2	1.2	0.888889	1
Clustered mitochondria protein homolog	IPI00347394 (+1)	Q5SW19	152 kDa	1	4	4	5	0.0429	1	1	1.1	1	1.3	1.3	1.2	1.1	1.3	1.2	1.1	1.1
GMP synthase [glutamine-hydrolyzing]	IPI00351252	Q3THK7	77 kDa	1	3	3	9	0.0996	1	1.3	1.1	1.1	1.2	1.2	1.1	1.2	1.2	1	1	1
ATP-dependent RNA helicase DHX36	IPI00351266	Q8VHK9	114 kDa	1	2	2	6	0.03	1	1.1	1.1	1.1	1	1.2	1.2	1.2	1.1	1.1	1	1.1
Fibronectin	IPI00352163 (+3)	P11276	253 kDa	1	4	7	16	0.0292	1	0.8	0.8	0.8	0.9	0.6	0.7	0.9	0.9	0.8	0.9	1.2
Xanthine dehydrogenase/oxidase	IPI00352984	Q00519	147 kDa	1	2	3	9	0.0322	1	1.1	1.1	1.1	1.3	1.1	1.3	1.2	1.4	1.1	1.2	1.1
utrophin	IPI00353420	Q91YF0	393 kDa	1	5	5	19	0.0245	1	1.1	1.3	1.3	1.2	1.1	1.2	1.2	1.2	1	0.9	1
Annexin A4	IPI00353727	P97429	36 kDa	1	9	17	100	0.411	1	1	0.818182	0.727273	0.818182	0.727273	0.909091	1.09091	0.9	0.727273	0.9	1.2
Echinoderm microtubule-associated protein-like 1	IPI00354624 (+3)	Q05BC3	86 kDa	1	5	6	9	0.0792	1	1.1	1	1	1	1.1	1.1	1.2	1	1	1.1	1.2
Myosin light polypeptide 6	IPI00354819 (+2)	Q60605	17 kDa	1	3	7	27	0.238	1	0.9	0.9	1	1.3	1.1	1	1	1.3	1.2	1	1
Tryptophan--tRNA ligase, cytoplasmic	IPI00355382	P32921	54 kDa	1	7	12	29	0.194	1	1	1	1	1.1	1	0.9	1	1.1	0.9	0.9	1
Carboxypeptidase A1	IPI00356448	Q7TPZ8	47 kDa	1	3	3	3	0.11	1	0.9	0.4	0.3	0.3	0.3	0.6	0.7	0.3	0.3	1.7	2.2
Exocyst complex component 8	IPI00377299	Q6PGF7	81 kDa	1	2	2	4	0.0698	1	1.2	1.1	1.2	1.2	1.2	1.2	1.1	1.2	1	1.1	1
tensin 1	IPI00378438	Q7TSV1	201 kDa	1	13	23	55	0.152	1	1	1	1.1	1.1	1.3	1.1	1.3	1.1	1.2	1.1	1.2
Tubulin--tyrosine ligase-like protein 12	IPI00379876	Q3UDE2	74 kDa	1	4	4	7	0.0939	1	1.1	1.1	1.1	1.3	1.2	1.3	1.1	1.3	1.1	1.2	1
Phosphoglycolate phosphatase	IPI00380195	Q8CHP8	35 kDa	1	5	8	37	0.252	1	0.916667	1	0.833333	1	0.833333	1	0.75	1.2	0.909091	1	1
cGMP-dependent 3',5'-cyclic phosphodiesterase	IPI00380799 (+3)	Q922S4	106 kDa	1	2	2	6	0.0392	1	1.1	1.2	1.1	1.1	1.2	1.2	1.1	1.1	1	1.1	1
Target of Myb protein 1	IPI00380814 (+1)	O88746	54 kDa	1	3	3	8	0.128	1	0.9	0.9	1	1.1	1	0.9	1.2	1.1	1.2	1	1.2
SWI/SNF complex subunit SMARCC2	IPI00381019 (+2)	Q6PDG5	121 kDa	1	3	3	11	0.0309	1	1.1	1.1	1.1	1.2	1.5	1.3	1.4	1.3	1.4	1.1	1.3
NSFL1 cofactor p47	IPI00387232 (+2)	Q9CZ44	41 kDa	1	4	5	12	0.153	1	1.1	1.1	1	1.1	1.1	1.1	1.1	1.2	1	1	1.1
UDP-N-acetylhexosamine pyrophosphorylase	IPI00387370 (+3)	Q91YN5	59 kDa	1	7	9	20	0.201	1	1	1.1	1	1	1	0.9	0.8	1.1	1	0.9	0.8
Galectin-4	IPI00387558 (+1)	Q8K419	36 kDa	1	12	31	2787	0.472	1	1	1	1.33333	1.22222	1.11111	1.22222	1.33333	1.1	1.33333	1.2	1
Exportin-1	IPI00395038	Q6P5F9	123 kDa	1	8	12	33	0.122	1	1	1	1.1	1.2	1.2	1.2	1	1.2	1	1.1	1
E3 ubiquitin-protein ligase KCMF1	IPI00395040 (+1)	Q80UY2	42 kDa	1	2	2	2	0.11	1	1.3	15.3	0.9	15.3	1.1	1	15.3	13.4	0.8	0.1	14.9
Probable ATP-dependent RNA helicase DDX17	IPI00396797 (+1)	Q501J6	72 kDa	1	2	2	11	0.0938	1	1.1	0.9	1.1	1	1	0.9	1.1	1	0.9	1.1	1
Chromodomain-helicase-DNA-binding protein 4	IPI00396802 (+2)	Q99JM0	218 kDa	1	4	4	6	0.0345	1	1.1	1.1	1.1	1.2	1.2	1.2	1.2	1.2	1.2	1.1	1
Actin-related protein 2/3 complex subunit 5	IPI00399943	Q9CPW4	16 kDa	1	2	3	8	0.166	1	1.1	1	1	1.1	1.1	1.2	1.1	1.1	1	1.1	1.1
Oxygen-dependent coproporphyrinogen-III oxidase, mitochondrial	IPI00400301	P36552	50 kDa	1	4	7	13	0.113	1	1	1	1	1.1	1.1	1.1	1.1	1.1	1.1	1	1
Coagulation factor XIII A chain	IPI00402967	Q8BH61	83 kDa	1	5	7	17	0.0724	1	1.1	1.1	1.1	1.2	1.1	1.1	1.3	1.2	1	1	1.2
EH domain-containing protein 2	IPI00402968	Q8BH64	61 kDa	1	11	23	120	0.298	1	1.2	1.1	1.5	1.4	1.5	1.2	1.5	1.2	1.3	1.33333	1
Gasdermin-C2	IPI00403709	Q2KHK6	54 kDa	1	2	2	2	0.075	1	0.9	1.4	0.7	1.1	1.5	1	0.6	1.1	1.6	0.7	0.9
Tenascin	IPI00403938 (+1)	Q80YX1	232 kDa	1	6	7	32	0.0531	1	0.9	0.7	0.8	0.8	0.8	0.9	1.1	0.8	1	1.2	1.3
RNA-binding protein 14	IPI00404707 (+3)	Q8C2Q3	69 kDa	1	2	2	2	0.0852	1	1.2	0.9	1.1	1.3	1.3	1.3	0.9	1.4	1.1	1.5	0.9
Heterogeneous nuclear ribonucleoproteins A2/B1	IPI00405058 (+2)	O88569	32 kDa	1	8	17	699	0.299	1	0.9	1	1.1	1.1	1.1	1.2	1.2	1.3	1.1	1	1
Vinculin	IPI00405227	Q64727	117 kDa	1	37	102	1247	0.462	1	1.22222	1.11111	1.22222	1.33333	1.33333	1.33333	1.22222	1.2	1.22222	1.11111	1.2
Heterogeneous nuclear ribonucleoprotein Q	IPI00406117 (+4)	Q7TMK9	70 kDa	1	9	11	28	0.157	1	1.1	1.1	1.1	1.2	1.2	1	1.2	1.2	1.1	0.9	1.1
Glutamine--fructose-6-phosphate aminotransferase [isomerizing] 1	IPI00406371 (+1)	P47856	79 kDa	1	12	19	67	0.26	1	1	1	1.18182	1	1	1	1.09091	1.2	1	1	0.727273
Keratin, type II cytoskeletal 7	IPI00406377	Q9DCV7	51 kDa	1	5	5	11	0.175	1	1.1	1	0.9	1.1	1	0.9	1.1	1.1	0.8	1	1.2
Succinyl-CoA ligase [ADP/GDP-forming] subunit alpha, mitochondrial	IPI00406442 (+1)	Q9WUM5	36 kDa	1	5	10	29	0.197	1	0.9	1.3	0.8	1.2	1.3	1.1	0.8	1.2	1.4	0.8	1
DAZ-associated protein 1	IPI00406492 (+3)	Q9JII5	43 kDa	1	2	5	17	0.0788	1	1.33333	1.22222	1.22222	1.44444	1.55556	1.22222	1.33333	1.3	1.1	1	1.1
Protein O-GlcNAcase	IPI00406624 (+1)	Q9EQQ9	107 kDa	1	2	2	2	0.0252	1	1.2	0.8	1.5	0.9	1	1.2	0.7	0.9	0.8	1.8	0.4
Neural cell adhesion molecule L1	IPI00406778 (+2)	P11627	140 kDa	1	6	8	20	0.0853	1	1	1.1	1.1	1.2	1.2	1.2	1.3	1.2	1.1	1.1	1.2
Pyruvate kinase PKM	IPI00407130	P52480	58 kDa	1	24	52	1377	0.567	1	1.1	1.2	1	1.2	1.1	1.2	1.3	1.1	1.1	1	1.2
Complement component C8 alpha chain	IPI00407657 (+2)	Q8K182	65 kDa	1	3	3	5	0.0897	1	1.3	1.1	1.1	1.1	1	1.2	1	1.2	0.7	1	0.9
V-type proton ATPase catalytic subunit A	IPI00407692	P50516	68 kDa	1	8	10	17	0.204	1	1.18182	1.09091	1	1.09091	1.09091	1.09091	1	1.1	1	1	1
Ubiquitin-associated protein 2-like	IPI00407835 (+7)	Q80X50	117 kDa	1	3	3	3	0.0477	1	1.1	1.1	1.1	1.2	1.2	1.1	1.2	1.2	1	1	1.1
Microtubule-associated protein 4	IPI00408119 (+2)	P27546	117 kDa	1	3	4	12	0.0507	1	1.1	1.1	1	1.2	1.1	1	1.1	1.2	1	0.9	1
14-3-3 protein theta	IPI00408378 (+2)	P68254	28 kDa	1	5	9	38	0.302	1	1	1.3	1.1	1.1	1.1	1	1.1	1.1	1	0.8	1
Tumor protein D52	IPI00408626 (+6)	Q62393	20 kDa	1	4	10	31	0.346	1	1.1	1	1.2	1.2	1.1	1	1	1.3	1	1	0.9
Splicing factor 3A subunit 1	IPI00408796 (+1)	Q8K4Z5	89 kDa	1	2	2	4	0.0291	1	1.1	0.9	1.2	1.2	1.4	1.1	1.3	1.2	1.3	1.2	1.1
Ras-related protein Rab-7a	IPI00408892	P51150	23 kDa	1	4	9	32	0.246	1	1.3	1.2	1.2	1.3	1.3	1.3	1.3	1.4	1	1.1	1
Microtubule-associated protein 1A	IPI00408909 (+1)	Q9QYR6	300 kDa	1	2	3	6	0.00756	1	1	1.1	1.1	1.2	1.3	1.2	1.3	1.2	1.3	1	1.2
Protein SGT1 homolog	IPI00408957	Q9CX34	38 kDa	1	3	3	8	0.167	1	1.1	1.1	1	1.1	1.1	1.2	1	1.1	1	1.1	1
Collagen alpha-1(XV) chain	IPI00409035 (+1)	O35206	140 kDa	1	3	4	9	0.0285	1	0.8	0.8	0.7	1	0.8	0.9	0.9	1.1	1.1	1.2	1.2
Lambda-crystallin homolog	IPI00409345	Q99KP3	35 kDa	1	7	11	35	0.392	1	1.1	1.5	1	1.1	1	1.1	1.1	1.2	0.9	0.7	1.1
Spliceosome RNA helicase Ddx39b	IPI00409462	Q9Z1N5	49 kDa	1	7	11	44	0.208	1	1.1	1.1	1	1.2	1.3	1.1	1.1	1.3	1.2	1	1.1
Importin-5	IPI00409936 (+1)	Q8BKC5	117 kDa	1	6	11	28	0.0945	1	1	1	1	1	1	1	1.1	1.1	1	1	1.1
Synemin	IPI00411045	Q70IV5	141 kDa	1	9	18	82	0.137	1	1	0.9	1	1	0.9	0.9	1	1	1	1	1.1
Ribose-phosphate pyrophosphokinase 2	IPI00411102	Q9CS42	35 kDa	1	4	8	26	0.204	1	1.1	1.1	1.2	1	1.2	1	1.1	1.1	1.1	0.9	0.9
nPDZ and LIM domain protein 5	IPI00415684 (+9)	Q8CI51	36 kDa	1	2	2	3	0.107	1	0.9	0.9	0.8	1	0.8	0.8	0.8	1	0.9	0.9	1.1
Protein phosphatase methylesterase 1	IPI00415908	Q8BVQ5	42 kDa	1	2	2	4	0.0725	1	1.2	0.7	1	1.2	1	1.1	0.9	1.2	0.9	1.4	0.9
Probable aminopeptidase NPEPL1	IPI00416303	Q6NSR8	56 kDa	1	3	6	9	0.12	1	1	1.1	1	1.2	1.2	1.2	1	1.2	1.1	1.1	1
Coiled-coil domain-containing protein 93	IPI00416918 (+1)	Q7TQK5	73 kDa	1	2	2	3	0.0636	1	1.3	1.2	1.2	1.4	1.4	1.4	1.2	1.4	1.1	1.1	1
Serine/threonine-protein phosphatase 2A 56 kDa regulatory subunit alpha isoform	IPI00416942 (+1)	Q6PD03	56 kDa	1	2	5	14	0.0535	1	1.2	1.1	1.1	1.3	1.2	1.3	1.3	1.3	1	1.2	1.2
Xaa-Pro aminopeptidase 1	IPI00420231	Q6P1B1	75 kDa	1	3	5	7	0.0586	1	1	1	1	1.1	0.9	1	1.1	1.1	0.9	1	1.1
U5 small nuclear ribonucleoprotein 200 kDa helicase	IPI00420329	Q6P4T2	245 kDa	1	2	2	7	0.0169	1	0.9	1	1.1	1.1	1.2	1.1	1.1	1.1	1.3	1.1	1
Probable ATP-dependent RNA helicase DDX5	IPI00420363 (+1)	Q61656	69 kDa	1	7	8	23	0.189	1	1	1	1.1	1	1.1	1.1	1.3	1	1.1	1.3	1.1
Septin-11	IPI00420385 (+5)	Q8C1B7	49 kDa	1	6	10	30	0.165	1	1.1	0.9	1	1.3	1.3	1.2	1.3	1.4	1.2	1.3	1.2
Hydroxymethylglutaryl-CoA synthase, mitochondrial	IPI00420718	P54869	57 kDa	1	3	5	14	0.102	1	1	1.4	1	1	1.5	1.7	1.4	1	1.4	1.2	1.3
Proteasome subunit alpha type	IPI00420745 (+1)	Q9CZ58	28 kDa	1	7	17	94	0.368	1	1.1	1.1	1.1	1.2	1.4	1	1.1	1.3	1.33333	0.888889	1.2
Regulator of nonsense transcripts 1	IPI00420949 (+1)	Q9EPU0	124 kDa	1	7	7	9	0.0827	1	1.1	1	1.1	1.1	1.1	1.1	1.1	1.1	1	1.2	1
Cleavage and polyadenylation specificity factor subunit 6	IPI00421085	Q6NVF9	59 kDa	1	2	3	3	0.0708	1	0.8	0.9	1	1	1.1	1	1.2	1.2	1.2	1.2	1.3
BTB/POZ domain-containing protein KCTD12	IPI00421206	Q6WVG3	36 kDa	1	3	4	5	0.0979	1	1.1	1.1	1	1.3	1.3	1.2	1.1	1.4	1.1	1.1	1
Tropomyosin alpha-4 chain	IPI00421223	Q6IRU2	28 kDa	1	6	10	25	0.266	1	1.1	1.1	1.1	1.3	1.2	1.1	1.2	1.3	1.1	1	1.1
Plectin	IPI00421268 (+1)	Q9QXS1	534 kDa	1	20	26	79	0.0741	1	0.888889	0.777778	0.888889	1	0.888889	0.888889	0.888889	0.9	1	1	1.2
Early endosome antigen 1	IPI00453776	Q8BL66	161 kDa	1	3	3	8	0.0319	1	1	1	1	1.1	1.1	1.1	1	1.1	1.1	1.2	1
Leucine--tRNA ligase, cytoplasmic	IPI00453819 (+1)	Q8BMJ2	134 kDa	1	3	3	6	0.0399	1	1.1	1	1.1	1	1.2	1.1	1.1	1.1	1.1	1.1	1
Matrin-3	IPI00453826 (+1)	Q8K310	95 kDa	1	4	4	6	0.0981	1	1	1	1.2	1.3	1.6	1.2	1.3	1.3	1.4	1.1	1
S-adenosylmethionine synthase isoform type-2	IPI00454016 (+3)	Q3THS6	44 kDa	1	2	2	6	0.0658	1	1	1	1	1.2	1.2	1.3	1.1	1.2	1.1	1.2	1.1
Guanylate-binding protein 10	IPI00454028	Q29RG2	73 kDa	1	2	2	6	0.0564	1	1.1	1	1	1.4	1.2	1.2	1.3	1.4	1.1	1.2	1.2
Protein LAP2	IPI00454041 (+4)	Q80TH2	154 kDa	1	2	2	4	0.0283	1	1.1	1.2	1.1	1.1	1.2	1.2	1.3	1.1	1.1	1	1.1
Enoyl-CoA hydratase, mitochondrial	IPI00454049	Q8BH95	31 kDa	1	3	5	8	0.145	1	0.9	1.3	0.9	1.2	1.3	1.2	1	1.2	1.4	1	1.2
eIF-2-alpha kinase activator GCN1	IPI00457499	E9PVA8	293 kDa	1	6	6	9	0.0318	1	1.5	1	1.3	1.5	1.5	1.5	1.5	1.4	0.9	1.3	1
Septin-9	IPI00457611 (+3)	Q80UG5	66 kDa	1	4	6	26	0.084	1	1	0.909091	1	1.09091	1.18182	1.18182	1.18182	1.3	1.1	1.09091	1.2
26S proteasome non-ATPase regulatory subunit 5	IPI00457661	Q8BJY1	56 kDa	1	5	5	14	0.145	1	1.18182	1.18182	1.09091	1.18182	1.27273	1.36364	1.18182	1.2	1.1	1.2	1.2
Phosphoglycerate mutase 1	IPI00457898	Q9DBJ1	29 kDa	1	8	18	85	0.469	1	1.22222	1.22222	1	1.22222	1	1.22222	1.11111	1.1	0.9	1.1	1.11111
Sorbin and SH3 domain-containing protein 1	IPI00458043 (+3)	Q62417	83 kDa	1	5	11	26	0.107	1	0.8	0.9	1	0.9	1.1	1	1.3	0.9	1.4	1.1	1.4
Peptidyl-prolyl cis-trans isomerase	IPI00458068 (+1)	Q80YW6	137 kDa	1	2	2	2	0.0223	1	1	1.2	1.1	1.2	1	1	1.1	1.2	1	0.9	1
Squamous cell carcinoma antigen recognized by T-cells 3	IPI00458854	Q9JLI8	110 kDa	1	3	3	4	0.0541	1	0.8	1.1	1	0.9	1.1	1.1	1	1	1.3	1	1
Dihydropteridine reductase	IPI00459279 (+1)	Q8BVI4	26 kDa	1	6	11	29	0.427	1	1.1	1.2	1	1.2	1.1	1	1	1.2	1	0.9	1
m7GpppX diphosphatase	IPI00459280	Q9DAR7	39 kDa	1	3	5	27	0.136	1	1.1	1.1	1	1.3	1.2	1.1	1.1	1.4	1.1	1.1	1
Succinyl-CoA ligase [GDP-forming] subunit beta, mitochondrial	IPI00459487 (+1)	Q9Z2I8	47 kDa	1	5	6	26	0.155	1	1	1.4	1	1.2	1.4	1.4	1.2	1.2	1.4	1	1.2
T-complex protein 1 subunit alpha	IPI00459493	P11983	60 kDa	1	7	8	24	0.198	1	1.1	1	1	1.1	1.3	1.1	1.1	1.1	1.2	1.2	1
Ig alpha chain C region	IPI00460350 (+3)	P01878	53 kDa	1	8	17	30	0.319	1	1.3	1.4	1.2	1	1.2	1	0.9	1	0.9	0.7	0.8
Tubulin-specific chaperone D	IPI00461857	Q8BYA0	133 kDa	1	2	2	3	0.0485	-	-	-	-	-	-	-	-	-	-	-	-
Alpha-enolase	IPI00462072 (+1)	P17182	47 kDa	1	18	42	1480	0.604	1	1	1.1	1.1	1.1	0.9	1.1	1.1	1.1	0.9	1	1.2
E3 ubiquitin-protein ligase NEDD4	IPI00462445	P46935	103 kDa	1	10	14	39	0.153	1	1.11111	1.22222	1	1.22222	1.11111	1.22222	1.22222	1.2	1.22222	1	1.1
UDP-N-acetylhexosamine pyrophosphorylase-like protein 1	IPI00462482	Q3TW96	57 kDa	1	3	7	32	0.108	1	1.2	1.2	1.1	1.2	1.2	1.3	1.2	1.2	1	1	1.1
Far upstream element-binding protein 2	IPI00462934	Q3U0V1	77 kDa	1	6	7	29	0.0989	1	1.1	1.1	1	1.3	1.4	1.2	1.3	1.3	1.2	1.2	1.3
Ubiquitin-like modifier-activating enzyme ATG7	IPI00463195	Q9D906	78 kDa	1	2	2	3	0.0559	1	1.2	1.1	1.1	1.2	1.2	1.2	1.2	1.2	1	1.1	1.1
Ubiquitin carboxyl-terminal hydrolase 7	IPI00463367 (+3)	Q6A4J8	133 kDa	1	2	2	2	0.0297	1	1	0.9	1	1.1	1.3	1.4	1.1	1.1	1.3	1.5	1.1
Semaphorin-4B	IPI00464135	Q62179	91 kDa	1	4	6	13	0.0668	1	1	1	0.9	1.1	0.9	1	1	1.1	0.9	1.1	1.2
Talin-1	IPI00465786	P26039	270 kDa	1	74	182	1461	0.492	1	1.1	1.2	1.2	1.2	1.4	1.2	1.5	1	1.18182	1.2	1.09091
40S ribosomal protein S17	IPI00465880	P63276	16 kDa	1	2	5	10	0.237	1	1.1	0.9	1.2	1.2	1.4	1.1	1.2	1.2	1.3	1.2	1
Elongation factor 2	IPI00466069	P58252	95 kDa	1	28	63	769	0.451	1	1.1	1.3	1.2	1.1	1	1	1	1.2	0.8	0.9	1
Alcohol dehydrogenase [NADP(+)]	IPI00466128	Q9JII6	37 kDa	1	6	11	26	0.283	1	1.1	1.1	1	1.2	1	1.1	1	1.2	0.9	0.9	1
Dual specificity mitogen-activated protein kinase kinase 1	IPI00466610	P31938	43 kDa	1	4	4	12	0.176	1	1.2	1.1	1.1	1.1	1.3	1.1	1	1.1	1	1	0.8
6-phosphogluconate dehydrogenase, decarboxylating	IPI00466919 (+1)	Q9DCD0	53 kDa	1	10	15	74	0.346	1	1	1	1	1	1	1	1	1.3	1.11111	0.9	0.909091
Signal transducer and activator of transcription 1	IPI00467004 (+1)	P42225	88 kDa	1	5	9	25	0.098	1	1.2	1	1.1	1.4	1.3	1.3	1.4	1.4	1.1	1.2	1.2
Protein flightless-1 homolog	IPI00467104	Q9JJ28	145 kDa	1	3	4	8	0.0354	1	1.1	0.9	1	1.2	1.3	1.1	1.1	1.2	1.2	1.3	1.1
Ran GTPase-activating protein 1	IPI00467338 (+1)	P46061	64 kDa	1	2	2	2	0.0917	1	7.8	2.8	6	10.2	9.8	4.6	8.8	4	1.3	6	1.6
Ras GTPase-activating-like protein IQGAP1	IPI00467447 (+1)	Q9JKF1	189 kDa	1	16	31	147	0.168	1	1	1	1.1	1.2	1	1.1	1	1.2	1.09091	1	1
Triosephosphate isomerase	IPI00467833 (+1)	P17751	32 kDa	1	7	20	615	0.358	1	1	0.9	0.8	1	0.8	1	0.9	1.1	1	1	1
Calmodulin	IPI00467841 (+1)	P62204	22 kDa	1	2	5	45	0.198	1	1.1	1.1	1	1.2	1.1	1	1.1	1.3	1	0.9	1.1
Annexin A2	IPI00468203	P07356	39 kDa	1	14	26	205	0.413	1	1	0.9	1	1	1.1	1	1.4	1.1	1.1	1	1.4
ATP synthase subunit beta, mitochondrial	IPI00468481	P56480	56 kDa	1	4	4	10	0.117	1	0.9	1.2	1	1.2	1.1	1.2	1	1.2	1.2	1	1
Threonine--tRNA ligase, cytoplasmic	IPI00468688	Q9D0R2	83 kDa	1	5	5	13	0.0928	1	1	1.1	1.1	1.2	1.1	1.1	1.1	1.2	1.1	1	1
Methionine adenosyltransferase 2 subunit beta	IPI00468802 (+1)	Q99LB6	37 kDa	1	3	3	4	0.15	1	1.1	1.1	1	1.2	1.1	1	1	1.2	1	0.9	1
Acylpyruvase FAHD1, mitochondrial	IPI00468850 (+1)	Q8R0F8	25 kDa	1	2	3	4	0.123	1	1	1.3	0.9	1.2	1.3	1.3	0.9	1.2	1.3	1	1.1
Sorting nexin-12	IPI00468902 (+3)	O70493	20 kDa	1	2	2	5	0.129	1	1.1	1.1	1	1.1	1.1	1.1	1.1	1.3	1	1	1.1
splicing factor, arginine/serine-rich 11 isoform 1	IPI00468994 (+1)	Q6NSR2	53 kDa	1	2	2	7	0.0525	1	1	1.1	1.1	1.2	1.3	1.2	1.2	1.3	1.3	1.1	1.1
Cell surface glycoprotein MUC18	IPI00469123 (+1)	Q8R2Y2	72 kDa	1	8	14	59	0.184	1	1	1	1.09091	1.18182	1.18182	1.18182	1.27273	1.4	1.2	1.11111	1.2
Thioredoxin reductase 1, cytoplasmic	IPI00469251 (+2)	Q9JMH6	54 kDa	1	5	10	29	0.158	1	0.909091	1	0.909091	1.09091	0.818182	0.818182	0.818182	1.1	1	0.9	1
116 kDa U5 small nuclear ribonucleoprotein component	IPI00469260 (+2)	O08810	109 kDa	1	2	4	12	0.035	1	0.9	1	1	1.1	1.1	1.2	1.1	1	1.2	1.1	1.1
T-complex protein 1 subunit theta	IPI00469268	P42932	60 kDa	1	5	10	31	0.12	1	1.1	1.1	1.2	1.1	1.3	1.2	1.1	1.2	1.1	1	0.9
Alpha-parvin	IPI00470003 (+1)	Q9EPC1	42 kDa	1	6	10	37	0.188	1	1.1	1.1	1.1	0.9	1	1.1	1.3	1	1	1.1	1.1
N-acetylgalactosamine kinase	IPI00470995 (+2)	Q68FH4	51 kDa	1	2	4	16	0.1	1	1.1	1.2	0.9	1.1	1	1.2	1.1	1.1	1	0.9	1.1
Thioredoxin domain-containing protein 17	IPI00471077	Q9CQM5	14 kDa	1	2	2	5	0.154	1	1.1	1.2	1	1	0.9	0.9	1	1.1	0.8	0.8	1
Inhibitor of carbonic anhydrase	IPI00471080 (+1)	Q9DBD0	77 kDa	1	2	2	3	0.03	1	1.1	1.3	1.1	1.1	0.9	1.2	1	1.1	0.8	0.9	0.9
Aldo-keto reductase AKR1C12	IPI00471137	Q9R0M7	37 kDa	1	7	11	52	0.307	1	1.1	1.2	1.2	1.1	1	1.1	1.1	1.1	0.9	0.9	0.9
Plasminogen activator inhibitor 1 RNA-binding protein	IPI00471475 (+4)	Q9CY58	45 kDa	1	2	3	4	0.0762	1	1.2	1.2	1	1.3	1.2	1.4	1.2	1.3	1	1.1	1.2
Dystrophin	IPI00474450	P11531	426 kDa	1	4	4	5	0.0209	1	1	0.9	1.1	1	1	1.1	1.2	1.1	1	1.2	1.1
Prefoldin subunit 5	IPI00480275	Q9WU28	17 kDa	1	2	5	15	0.214	1	1	1	1.1	1.1	1.1	1.1	1	1.1	1.1	1	1
Arsenite methyltransferase	IPI00515140	Q91WU5	42 kDa	1	5	7	20	0.176	1	1	1	1.1	1.1	1	1.1	1	1	1	1	0.9
basement membrane-specific heparan sulfate proteoglycan core protein	IPI00515360	B1B0C7	470 kDa	1	15	23	38	0.055	1	0.8	0.8	0.8	1.1	0.9	0.9	0.9	1	1.1	1	1.1
Desmoplakin	IPI00553419 (+1)	E9Q557	333 kDa	1	3	3	6	0.0208	1	0.9	0.8	0.9	1	1	0.9	0.9	1	1	1.1	1.1
Heterogeneous nuclear ribonucleoprotein A1	IPI00553777 (+1)	Q5EBP8	39 kDa	1	6	14	121	0.217	1	1.1	1.1	1.2	1.3	1.3	1.4	1.3	1.3	1.3	1	1.1
Protein Ahnak	IPI00553798	E9Q616	604 kDa	1	20	27	58	0.0458	1	1.1	1.1	1.1	1.2	1.3	1.1	1.3	1.3	1.2	1	1.2
ATP-dependent 6-phosphofructokinase, liver type	IPI00554862	P12382	85 kDa	1	10	18	52	0.21	1	1.2	1.1	0.9	1.2	1.2	1.2	1	1.3	1.1	1	1
Heat shock protein HSP 90-beta	IPI00554929	P11499	83 kDa	1	23	49	269	0.412	1	1.1	1.1	1.1	1.2	1.2	1	1	1.3	1	0.9	0.9
Alcohol dehydrogenase class-3	IPI00555004	P28474	40 kDa	1	2	4	17	0.12	1	1.2	1.2	1.2	1.1	1	1.1	1	1.1	0.8	1	0.8
Glutathione S-transferase P 1	IPI00555023 (+1)	P19157	24 kDa	1	6	11	64	0.471	1	1	1	1	0.9	0.9	1	0.9	0.9	0.8	1	0.9
Phosphoglycerate kinase 1	IPI00555069	P09411	45 kDa	1	15	28	150	0.554	1	1	1	0.9	1	0.9	1	1	1	0.9	1	1.1
Phosphoglucomutase-1	IPI00555140	Q9D0F9	61 kDa	1	9	13	66	0.294	1	0.888889	1	1	1	0.888889	1	1	1	1	1	1.1
3-mercaptopyruvate sulfurtransferase	IPI00604945 (+1)	Q505N7	33 kDa	1	4	7	18	0.178	1	0.9	1.2	0.7	1.1	1.1	1.3	1	1.2	1.4	1	1.36364
Protein DDI1 homolog 2	IPI00608021	A2ADY9	45 kDa	1	2	2	3	0.0777	1	1	1.3	1	1.3	1.4	1.5	1.1	1.3	1.4	1.2	1.2
Isoform 3 of Myosin-XVIIIa	IPI00619995 (+5)	Q9JMH9	233 kDa	1	3	4	12	0.022	1	1.1	1.2	1.3	1.1	1.3	1.1	1.2	1.1	1.2	0.9	1
Prelamin-A/C	IPI00620256	P48678	74 kDa	1	4	6	41	0.114	1	0.8	0.6	0.8	1	1	0.8	1.2	1	1.1	1.1	1.36364
Heterogeneous nuclear ribonucleoprotein L	IPI00620362 (+3)	Q8R081	64 kDa	1	5	11	41	0.121	1	1.09091	1	1.09091	1.27273	1.18182	1	1.18182	1.3	1.2	1.1	1
Geranylgeranyl transferase type-2 subunit alpha	IPI00620701	Q9JHK4	65 kDa	1	2	2	3	0.067	1	1.2	1.2	1.2	1.3	1.3	1.5	1.3	1.3	1.1	1.3	1.1
Transitional endoplasmic reticulum ATPase	IPI00622235	P55072	89 kDa	1	25	53	494	0.447	1	0.9	1	1	1.2	1.1	1.1	1.1	1.2	1.18182	1.1	1
Sorting nexin-1	IPI00622364 (+1)	Q9WV80	59 kDa	1	5	7	20	0.113	1	1.1	1.1	1.1	1.2	1.2	1.2	1.2	1.3	1	1	1
Aconitate hydratase	IPI00622780 (+1)	Q8VDC3	99 kDa	1	12	22	123	0.229	1	1.1	1.1	1.1	1.1	1.1	1.1	1.1	1.3	1	1	1
Palladin	IPI00622946 (+2)	Q9ET54	108 kDa	1	7	13	20	0.13	1	1	0.818182	1	0.909091	1.09091	1	1	1	1.1	1.2	1.09091
Conserved oligomeric Golgi complex subunit 7	IPI00623090	Q3UM29	86 kDa	1	2	2	5	0.0286	1	1.2	1.2	1.3	1.3	1.2	1.2	1.2	1.3	1	1	0.9
Splicing factor 3B subunit 1	IPI00623284	Q99NB9	146 kDa	1	2	2	2	0.036	1	1	1.3	1	1.1	1.7	1.1	1.3	1.1	1.9	0.7	1.3
Selenium-binding protein 1	IPI00623845	P17563	53 kDa	1	16	32	166	0.468	1	1.375	1.25	1.125	1.375	1	1.125	1.125	1.2	1	0.9	0.7
Lysophosphatidic acid phosphatase type 6	IPI00624175	Q8BP40	48 kDa	1	4	7	17	0.139	1	0.9	1	1	1.1	1	1	1	1.1	1.1	1	1
Pregnancy zone protein	IPI00624663	Q61838	167 kDa	1	13	26	76	0.159	1	1.2	1	1	1	1	1.1	1	1.1	0.7	1.2	1.11111
Vasodilator-stimulated phosphoprotein	IPI00624876	P70460	40 kDa	1	5	8	18	0.152	1	1.1	1	1	1.3	1.3	1.2	1.2	1.3	1.2	1.2	1.2
Inositol (Myo)-1(Or 4)-monophosphatase 1	IPI00625248	Q924B0	30 kDa	1	5	6	15	0.202	1	1.1	1.1	1	1.1	1	1.2	1.1	1	1	1	1.1
adenine phosphoribosyltransferase	IPI00625950	P08030	20 kDa	1	4	4	10	0.411	1	1.8	1.5	1.5	1.2	1.5	1.8	1.5	1.2	0.8	1.1	1
Retinal dehydrogenase 1	IPI00626662	P47957	54 kDa	1	11	21	79	0.315	1	1.18182	1.09091	1.09091	1.09091	1	1	1	1.3	0.888889	0.818182	0.8
Glutamine synthetase	IPI00626790	P15105	42 kDa	1	4	6	18	0.209	1	1	1	1	1.2	1.2	1.3	1.2	1.2	1.1	1.2	1.2
Malignant T-cell-amplified sequence 1	IPI00626860 (+1)	Q9DB27	21 kDa	1	3	6	15	0.297	1	1.1	1	1.1	1.1	1	1	1	1.1	0.9	1.1	0.9
Calpain-1 catalytic subunit	IPI00626909	O35350	82 kDa	1	4	5	10	0.0799	1	1.2	1.2	1.2	1.2	1.2	1.3	1.2	1.2	1	1	1
Glycogen synthase kinase-3 alpha	IPI00648141 (+1)	Q2NL51	52 kDa	1	2	2	5	0.0735	1	1.3	1.2	1.2	1.2	1.2	1.3	1.2	1.2	0.9	1.1	1
Adenylate kinase 2, mitochondrial	IPI00648318	Q9WTP6	26 kDa	1	9	16	50	0.452	1	1	1	1.1	1	1	0.9	1	1.3	1.1	0.9	1
F-actin-capping protein subunit alpha-1	IPI00653841 (+1)	P47753	33 kDa	1	4	6	23	0.331	1	1.1	1.1	1.1	1.2	1.2	1.1	1.1	1.3	1.1	1	1
Ubiquitin fusion degradation protein 1 homolog	IPI00656165	P70362	34 kDa	1	2	2	3	0.0749	1	1.1	1.1	1.1	1.1	1.2	1.2	1.2	1.1	1.1	1.1	1.1
Vesicle-fusing ATPase	IPI00656325	P46460	83 kDa	1	3	5	7	0.0551	1	1.1	1	1	1.3	1.3	1.2	1.1	1.3	1.1	1.2	1.1
Actin-related protein 2/3 complex subunit 2	IPI00661414	Q9CVB6	34 kDa	1	5	5	19	0.257	1	1.1	1	1.1	1	1.1	1	1.2	1	1	1	1.1
Protein Agl	IPI00662244	F8VPN4	174 kDa	1	4	5	12	0.0587	1	0.8	0.9	0.8	1	0.9	0.9	1	1	1.1	0.9	1.2
Echinoderm microtubule-associated protein-like 2	IPI00663323 (+1)	E9QK48	91 kDa	1	6	10	34	0.132	1	1.1	1.1	1	1.1	1.1	1.2	1.1	1.1	0.9	1	1.1
Heterogeneous nuclear ribonucleoprotein G-like 1	IPI00663587	Q91VM5	42 kDa	1	3	5	13	0.0902	1	1	0.8	1.1	1.3	1.2	0.9	1.2	1.3	1.18182	1	1.2
Filamin-B	IPI00663627	Q80X90	278 kDa	1	35	60	261	0.244	1	1	1	1	1	1.1	1	1	1.2	1.11111	1.1	1.11111
Filamin-C	IPI00664670	D3Z576	292 kDa	1	35	63	364	0.249	1	1	1	1.1	1.1	1.2	1.1	1.4	1.2	1.2	1.1	1.2
Serine/threonine-protein phosphatase 2A 55 kDa regulatory subunit B alpha isoform	IPI00667471 (+1)	Q6P1F6	52 kDa	1	2	3	6	0.0559	1	1.3	1.1	1.3	1	1.1	1.1	1.1	1	0.9	0.9	0.9
Protein phosphatase 1 regulatory subunit 12C	IPI00669561	Q3UMT1	85 kDa	1	3	4	19	0.0857	1	1.1	1.1	1.3	1.2	1.2	1.6	1.4	1.2	1.1	1.4	1
Protein phosphatase 1 regulatory subunit 12A	IPI00671847 (+1)	Q9DBR7	115 kDa	1	4	7	23	0.0884	1	1.2	1.1	1.1	1.2	1.4	1.1	1.1	1.2	1.1	1	1
Inosine triphosphate pyrophosphatase	IPI00678003	Q9D892	22 kDa	1	3	5	23	0.222	1	1	1.1	1.1	1.1	1	1	1	1.1	0.9	0.9	0.9
Polypyrimidine tract-binding protein 1	IPI00749991	P17225	57 kDa	1	13	22	110	0.527	1	1.3	1.1	1.3	1.2	1.4	1.3	1.2	1.3	1	1.1	1.1
DCN1-like protein 1	IPI00752092	Q9QZ73	30 kDa	1	2	2	5	0.108	1	1.1	1	1	1.2	1.1	1.1	1.1	1.2	1	1	1
Sorbitol dehydrogenase	IPI00753038	Q64442	38 kDa	1	4	8	31	0.202	1	1.2	1.2	1.1	1.1	1.1	1.2	1.1	1.2	1	0.9	1
Spectrin alpha chain, non-erythrocytic 1	IPI00753815 (+1)	P16546	285 kDa	1	30	50	108	0.177	1	0.909091	0.909091	1.09091	1.09091	1.18182	1.09091	1.18182	1.3	1.44444	1	1.1
Bifunctional 3'-phosphoadenosine 5'-phosphosulfate synthase 2	IPI00754489	O88428	70 kDa	1	4	6	16	0.0998	1	1	1	1.1	1.1	1	0.9	0.8	1	1.1	0.9	0.8
phosphoribosyl pyrophosphate synthase-associated protein 1	IPI00755389	B1AT82	42 kDa	1	3	5	7	0.151	1	1.1	1.1	1.2	1.2	1.2	1.2	1.1	1.3	1.1	1.1	1
Eukaryotic translation initiation factor 5B	IPI00756424	Q05D44	138 kDa	1	2	2	2	0.0181	1	1.2	1	1.1	1.2	1.2	1.1	1.2	1.2	1	1	1.1
laminin subunit alpha-2	IPI00756745 (+2)	Q60675	344 kDa	1	3	3	7	0.0138	1	1	1.1	0.8	1.1	1	1	1	1.2	1	1	1.3
MKIAA0106 protein	IPI00758024	Q6A0D0	25 kDa	1	13	30	259	0.603	1	1.1	0.8	0.9	1.1	0.8	0.8	0.7	1	0.818182	1	0.8
catechol O-methyltransferase	IPI00759876	O88587	29 kDa	1	4	8	30	0.302	1	1.3	1.3	1.2	1	1	1.2	1.2	1	0.8	0.8	0.8
Kinesin-like protein	IPI00761751	E9Q4K7	205 kDa	1	2	3	8	0.0114	1	1.3	1.1	1.3	1.3	1.3	1.4	1.4	1.3	1	1.2	1.1
Mannose-1-phosphate guanyltransferase alpha	IPI00761856	Q922H4	47 kDa	1	2	4	7	0.0587	1	0.9	1	0.9	1.1	1	1	1	1.1	1.1	1	1.1
C-type mannose receptor 2	IPI00762091	Q64449	167 kDa	1	4	4	8	0.0439	1	1.1	1.2	1	1.2	1.1	1.2	1.2	1.2	1	1	1.2
Eukaryotic translation initiation factor 3 subunit D	IPI00762774	O70194	64 kDa	1	4	5	11	0.135	1	1	1	0.9	1	1.3	1.2	1.3	1.2	1.3	1.33333	1.2
Tetratricopeptide repeat protein 38	IPI00762806	A3KMP2	52 kDa	1	3	3	5	0.103	1	1.1	1.1	1	1.1	1.1	1.1	1	1.2	1	1	1
UDP-glucose:glycoprotein glucosyltransferase 1	IPI00762897	Q6P5E4	176 kDa	1	3	3	6	0.0335	1	1	0.9	1.1	1.2	1	0.9	0.8	1.1	1.1	1	0.7
Tyrosine-protein phosphatase non-receptor type substrate 1	IPI00775779 (+1)	E0CYM8	56 kDa	1	2	2	3	0.0487	1	1	1	0.9	1.2	1.1	1.1	1.1	1.3	1.1	1.1	1.2
Lipopolysaccharide-responsive and beige-like anchor protein	IPI00816903 (+2)	Q9ESE1	309 kDa	1	2	2	3	0.0129	1	1.1	1.3	1.1	1.3	1.3	1.5	1.2	1.3	1.2	1.1	1.1
Host cell factor 1	IPI00828490 (+1)	B1AUX2	215 kDa	1	4	5	8	0.0254	1	1.1	1.3	1.2	1.4	1.6	1.2	1.2	1.4	1.4	0.9	1.1
Selenocysteine lyase	Q9JLI6	Q9JLI6	47 kDa	1	3	3	3	0.146	1	1.1	1.2	1.2	1.2	1	1	1	1.2	1	0.9	0.8
Calpain small subunit 1	IPI00830335 (+1)	D3YW48	25 kDa	1	5	8	19	0.577	1	1	1	1	1	0.9	0.9	1.1	1.1	0.9	0.9	1.1
Protein Col6a3	IPI00845618 (+1)	D3YWD1	164 kDa	1	9	12	26	0.0898	1	0.7	0.7	0.7	0.9	0.6	0.7	0.8	0.9	0.9	0.818182	1.2
Pyruvate kinase PKM	IPI00845840	P52480	58 kDa	1	3	5	1290	0.552	1	1.1	1	1.4	0.7	0.9	1.1	1.4	0.7	0.8	1.1	1
Microtubule-actin cross-linking factor 1	IPI00848566	Q9QXZ0	619 kDa	1	4	4	5	0.0134	1	1.33333	1.22222	1.11111	1.44444	1.44444	1.33333	1.22222	1.2	1.1	1.1	1.1
Cofilin-1	IPI00848816	P18760	19 kDa	1	5	11	96	0.422	1	1.1	1.1	1	1.2	1.1	1	1	1.2	0.9	0.9	1
Mucin-2 (Fragment)	IPI00849211	Q80Z19	293 kDa	1	3	5	10	0.0153	1	0.8	1	0.9	1.1	1	1	0.8	1.1	1.1	0.9	0.9
60S ribosomal protein L12	IPI00849793	P35979	18 kDa	1	6	13	37	0.533	1	0.9	1	0.9	1.1	1.2	1	1.1	1.1	1.2	1.1	1.2
60S ribosomal protein L10a	IPI00849927	P62906	25 kDa	1	4	5	32	0.267	1	1	0.9	1	1	1.1	1	1.2	1.1	1.1	1.1	1.2
Protein Ahnak2	IPI00850843 (+2)	E9PYB0	183 kDa	1	3	4	7	0.038	1	1.1	1.1	1	1.1	1.2	1.1	1.2	1.1	1.1	0.9	1.2
Isoform 2 of Protein transport protein Sec31A	IPI00853859 (+1)	Q3UPL0	130 kDa	1	6	8	33	0.0781	1	1	1.1	1.1	1.1	1.2	1.2	1.1	1.2	1.2	1.1	1
Costars family protein ABRACL	IPI00856307 (+1)	Q4KML4	9 kDa	1	2	4	17	0.272	1	1.3	1.1	1.1	1.1	0.9	1.2	1.2	1.1	0.7	1	0.9
Dynactin subunit 1	IPI00856500	E9Q586	137 kDa	1	8	13	39	0.0952	1	1.1	1.1	1.1	1.2	1.3	1.2	1.2	1.2	1.2	1.1	1.1
Dihydrolipoyl dehydrogenase, mitochondrial	IPI00874456	O08749	54 kDa	1	5	7	21	0.151	1	0.9	1.2	0.9	1.1	1.2	1	0.9	1.1	1.4	0.9	1
Similar to tropomyosin 1, embryonic fibroblast-rat, isoform CRA_c	IPI00874728	Q5FVG5	33 kDa	1	4	5	67	0.239	1	1	0.8	1.1	0.9	1	1	1.1	1	1.2	1	1.2
Protein Myo15b	IPI00874882	F6YB52	35 kDa	1	3	5	9	0.173	1	1.1	1	1.1	1.3	1.3	1.2	1.3	1.4	1.1	1.2	1.3
filamin-A	IPI00875567	B7FAU9	280 kDa	1	78	193	3185	0.486	1	1.1	1	1.2	1.3	1.4	1	1.3	1.2	1	1	1.2
NIF3-like protein 1	IPI00875732	Q9EQ80	42 kDa	1	2	2	2	0.0824	1	1.1	1.2	1.2	1.3	1.2	1.1	1.1	1.3	1	0.9	1
glutathione S-transferase theta-1	IPI00881469	Q64471	27 kDa	1	5	6	12	0.225	1	1.1	1.1	1	1	1	1.1	1.1	1	1	0.9	1
Methylthioribose-1-phosphate isomerase	IPI00885509	Q9CQT1	39 kDa	1	4	5	6	0.249	1	1	1	0.818182	1	1	1	1	1.2	0.9	1.1	1.2
Rnf213 protein	IPI00889205	Q0VEC6	592 kDa	1	2	2	6	0.00555	1	1.1	1.1	1.1	1.2	1.4	1.3	1.3	1.2	1.3	1.1	1.1
tRNA (cytosine(34)-C(5))-methyltransferase	IPI00894870	Q1HFZ0	85 kDa	1	3	4	7	0.0661	1	1.1	1	0.8	1.1	1.1	1.3	1.1	1.2	1	1.4	1.3
Cullin-associated NEDD8-dissociated protein 1	IPI00896727	Q6ZQ38	136 kDa	1	15	20	62	0.173	1	1.1	1.1	1.1	1.2	1.1	1	1.1	1.2	1	0.9	1
Protein Fam98c	IPI00918161	E9PYD1	37 kDa	1	2	2	9	0.0901	1	1.3	1.2	1.2	1.4	1.3	1.5	1.5	1.4	1	1.2	1.2
Fc fragment of IgG binding protein	IPI00918327	E9Q0B5	275 kDa	1	23	49	814	0.13	1	1.2	1.3	0.9	1.1	1	1	0.7	1	0.8	0.9	1
Serine-threonine kinase receptor-associated protein	IPI00918973	Q9Z1Z2	38 kDa	1	6	8	13	0.211	1	1	1	1	1.1	1.2	1.1	1	1.2	1.1	1.1	1
Myosin-11	IPI00938530	E9QPE7	223 kDa	1	6	6	13	0.0531	1	0.9	0.8	0.8	1	1.1	0.9	1	1.1	1.2	1.1	1.1
Thiosulfate sulfurtransferase (rhodanese)-like domain containing 1	IPI00944697	E9PY03	14 kDa	1	2	7	25	0.135	1	1.11111	1.22222	1.11111	1.11111	1.11111	1.22222	1.11111	1	1	1.1	1
Putative uncharacterized protein	IPI00968369	Q9D791	51 kDa	1	4	4	6	0.15	1	1	1	1.1	1.1	1.2	1	1.1	1.1	1.1	1.1	1
Alpha-1-antitrypsin 1-2	IPI00969867 (+1)	P22599	46 kDa	1	5	10	376	0.458	1	1	1.09091	1	0.909091	0.909091	0.909091	0.909091	1	0.9	1.11111	0.888889
Peptidyl-prolyl cis-trans isomerase	IPI00987580	P17742	18 kDa	1	2	2	281	0.384	1	1.1	1.3	1.1	1.2	1	1.1	1	1.2	0.9	0.8	0.9
Prolyl endopeptidase	IPI00989777	Q9QUR6	81 kDa	1	6	7	42	0.117	1	1	1.1	1.1	1.2	1.1	1.1	1.1	1.2	1	1	1
Alpha actinin 1a	IPI00989903	A1BN54	103 kDa	1	32	73	1032	0.435	1	0.9	0.9	1	1.1	1	1	1.1	1.1	1.3	1.1	1.3
Nucleoside diphosphate kinase	IPI00990246	E9PZF0	30 kDa	1	3	7	39	0.176	1	1	1	0.9	1.1	0.9	0.9	1	1.1	0.9	0.9	1
Alpha/beta hydrolase domain-containing protein 14B	IPI01007858	E9QN99	22 kDa	1	5	8	23	0.329	1	1.2	1.3	1.1	1.2	1.1	1.2	1.1	1.2	0.9	1	1
Protein Gm20441	IPI01027554	G3UYJ7	29 kDa	1	2	3	23	0.27	-	-	-	-	-	-	-	-	-	-	-	-
Heterogeneous nuclear ribonucleoprotein U-like protein 2	IPI01027807	Q00PI9	85 kDa	1	6	10	16	0.105	1	0.909091	0.909091	1.27273	1.18182	1.09091	1.09091	1.27273	1.3	1.2	1.2	1.1
